# Supplementary material for: Effects of face masks on speech recognition in multi-talker babble noise
Source: PLoS One. 2021 Feb 24;16(2):e0246842. doi: 10.1371/journal.pone.0246842 (PMC7904190; doi:10.1371/journal.pone.0246842)
Supplement: S2 File — (CSV) [file pone.0246842.s002.csv]

subject	list	mask	hintlist	hintsentence	talker	snr	numwords	wordscorrect	rt
1	10A	n95mask	03	01	ct	3	5	1	13.765
1	10A	no_mask	03	02	jt	3	5	0	15.5
1	10A	dispose	03	03	jt	3	6	0	11.262
1	10A	fabric1	03	04	jt	3	5	0	16.474
1	10A	fabric2	03	05	jt	3	6	1	12.151
1	10A	n95mask	03	06	jt	3	7	2	15.218
1	10A	no_mask	03	07	ct	3	6	1	58.952
1	10A	dispose	03	08	ct	3	7	2	11.787
1	10A	fabric1	03	09	ct	3	5	0	15.421
1	10A	fabric2	03	10	ct	3	5	0	10.79
1	10A	n95mask	19	01	ct	13	5	5	16.637
1	10A	no_mask	19	02	jt	13	5	4	13.853
1	10A	dispose	19	03	jt	13	5	5	14.708
1	10A	fabric1	19	04	jt	13	7	7	15.374
1	10A	fabric2	19	05	jt	13	5	5	17.2
1	10A	n95mask	19	06	jt	13	4	4	10.581
1	10A	no_mask	19	07	ct	13	5	5	17.37
1	10A	dispose	19	08	ct	13	5	5	15.644
1	10A	fabric1	19	09	ct	13	5	0	25.168
1	10A	fabric2	19	10	ct	13	6	6	17.117
1	10A	NA	NA	NA	NA	NA	5	5	13.598
1	10A	NA	NA	NA	NA	NA	6	6	13.885
2	10B	n95mask	03	01	ct	3	5	1	23.267
2	10B	no_mask	03	02	jt	3	5	1	22.834
2	10B	dispose	03	03	jt	3	6	4	12.895
2	10B	fabric1	03	04	jt	3	5	1	33.428
2	10B	fabric2	03	05	jt	3	6	5	30.321
2	10B	n95mask	03	06	jt	3	7	7	15.304
2	10B	no_mask	03	07	ct	3	6	6	10.135
2	10B	dispose	03	08	ct	3	7	3	12.34
2	10B	fabric1	03	09	ct	3	5	4	11.81
2	10B	fabric2	03	10	ct	3	5	2	23.041
2	10B	n95mask	19	01	ct	13	5	5	9.731
2	10B	no_mask	19	02	jt	13	5	5	9.374
2	10B	dispose	19	03	jt	13	5	5	9.943
2	10B	fabric1	19	04	jt	13	7	5	10.497
2	10B	fabric2	19	05	jt	13	5	5	12.601
2	10B	n95mask	19	06	jt	13	4	4	8.974
2	10B	no_mask	19	07	ct	13	5	5	14.635
2	10B	dispose	19	08	ct	13	5	5	10.941
2	10B	fabric1	19	09	ct	13	5	3	10.171
2	10B	fabric2	19	10	ct	13	6	6	10.747
2	10B	NA	NA	NA	NA	NA	5	4	26.863
2	10B	NA	NA	NA	NA	NA	6	6	9.753
3	11A	no_mask	03	01	jt	13	5	5	11.499
3	11A	dispose	03	02	jt	13	5	5	11.32
3	11A	fabric1	03	03	jt	13	6	6	8.709
3	11A	fabric2	03	04	jt	13	5	5	7.43
3	11A	n95mask	03	05	jt	13	6	6	11.323
3	11A	no_mask	03	06	ct	13	7	7	15.951
3	11A	dispose	03	07	ct	13	6	6	10.756
3	11A	fabric1	03	08	ct	13	7	7	8.518
3	11A	fabric2	03	09	ct	13	5	4	10.709
3	11A	n95mask	03	10	ct	13	5	5	8.852
3	11A	no_mask	19	01	jt	3	5	0	51.91
3	11A	dispose	19	02	jt	3	5	0	13.275
3	11A	fabric1	19	03	jt	3	5	0	20.112
3	11A	fabric2	19	04	jt	3	7	3	11.307
3	11A	n95mask	19	05	jt	3	5	0	16.996
3	11A	no_mask	19	06	ct	3	4	1	13.194
3	11A	dispose	19	07	ct	3	5	3	11.983
3	11A	fabric1	19	08	ct	3	5	0	13.713
3	11A	fabric2	19	09	ct	3	5	0	16.748
3	11A	n95mask	19	10	ct	3	6	2	7.621
3	11A	NA	NA	NA	NA	NA	5	5	7.882
3	11A	NA	NA	NA	NA	NA	6	6	10.764
4	11B	no_mask	03	01	jt	13	5	4	5.739
4	11B	dispose	03	02	jt	13	5	5	6.097
4	11B	fabric1	03	03	jt	13	6	4	7.7
4	11B	fabric2	03	04	jt	13	5	5	4.319
4	11B	n95mask	03	05	jt	13	6	6	5.821
4	11B	no_mask	03	06	ct	13	7	7	4.794
4	11B	dispose	03	07	ct	13	6	6	4.534
4	11B	fabric1	03	08	ct	13	7	7	5.801
4	11B	fabric2	03	09	ct	13	5	5	5.731
4	11B	n95mask	03	10	ct	13	5	5	4.964
4	11B	no_mask	19	01	jt	3	5	5	5.305
4	11B	dispose	19	02	jt	3	5	2	6.864
4	11B	fabric1	19	03	jt	3	5	0	6.069
4	11B	fabric2	19	04	jt	3	7	7	6.777
4	11B	n95mask	19	05	jt	3	5	1	10.823
4	11B	no_mask	19	06	ct	3	4	4	5.2
4	11B	dispose	19	07	ct	3	5	5	6
4	11B	fabric1	19	08	ct	3	5	1	8.145
4	11B	fabric2	19	09	ct	3	5	3	8.249
4	11B	n95mask	19	10	ct	3	6	2	5.901
4	11B	NA	NA	NA	NA	NA	5	5	7.052
4	11B	NA	NA	NA	NA	NA	6	6	5.988
5	12A	dispose	03	01	jt	13	5	5	22.54
5	12A	fabric1	03	02	jt	13	5	5	25.613
5	12A	fabric2	03	03	jt	13	6	6	24.338
5	12A	n95mask	03	04	jt	13	5	5	17.7
5	12A	no_mask	03	05	ct	13	6	6	22.948
5	12A	dispose	03	06	ct	13	7	7	16.813
5	12A	fabric1	03	07	ct	13	6	6	25.886
5	12A	fabric2	03	08	ct	13	7	7	29.965
5	12A	n95mask	03	09	ct	13	5	4	28.294
5	12A	no_mask	03	10	jt	13	5	5	28.193
5	12A	dispose	19	01	jt	3	5	2	32.562
5	12A	fabric1	19	02	jt	3	5	2	54.873
5	12A	fabric2	19	03	jt	3	5	0	74.736
5	12A	n95mask	19	04	jt	3	7	1	64.857
5	12A	no_mask	19	05	ct	3	5	1	45.558
5	12A	dispose	19	06	ct	3	4	1	26.955
5	12A	fabric1	19	07	ct	3	5	0	60.187
5	12A	fabric2	19	08	ct	3	5	0	33.66
5	12A	n95mask	19	09	ct	3	5	1	48.209
5	12A	no_mask	19	10	jt	3	6	3	30.605
5	12A	NA	NA	NA	NA	NA	5	5	27.263
5	12A	NA	NA	NA	NA	NA	6	6	19.185
6	13A	fabric1	03	01	jt	13	5	5	13.17
6	13A	fabric2	03	02	jt	13	5	5	16.115
6	13A	n95mask	03	03	jt	13	6	5	10.415
6	13A	no_mask	03	04	ct	13	5	5	8.289
6	13A	dispose	03	05	ct	13	6	6	10.003
6	13A	fabric1	03	06	ct	13	7	7	9.726
6	13A	fabric2	03	07	ct	13	6	6	7.098
6	13A	n95mask	03	08	ct	13	7	7	8.039
6	13A	no_mask	03	09	jt	13	5	5	7.4
6	13A	dispose	03	10	jt	13	5	5	7.398
6	13A	fabric1	19	01	jt	3	5	0	10.493
6	13A	fabric2	19	02	jt	3	5	0	14.878
6	13A	n95mask	19	03	jt	3	5	0	7.804
6	13A	no_mask	19	04	ct	3	7	1	12.621
6	13A	dispose	19	05	ct	3	5	1	9.024
6	13A	fabric1	19	06	ct	3	4	1	10.661
6	13A	fabric2	19	07	ct	3	5	1	8.685
6	13A	n95mask	19	08	ct	3	5	1	8.662
6	13A	no_mask	19	09	jt	3	5	0	8.992
6	13A	dispose	19	10	jt	3	6	1	10.23
6	13A	NA	NA	NA	NA	NA	5	5	8.834
6	13A	NA	NA	NA	NA	NA	6	6	8.533
7	12B	dispose	03	01	jt	13	5	5	11.781
7	12B	fabric1	03	02	jt	13	5	5	18.336
7	12B	fabric2	03	03	jt	13	6	6	14.984
7	12B	n95mask	03	04	jt	13	5	5	11.722
7	12B	no_mask	03	05	ct	13	6	6	13.249
7	12B	dispose	03	06	ct	13	7	7	12.557
7	12B	fabric1	03	07	ct	13	6	6	14.495
7	12B	fabric2	03	08	ct	13	7	7	11.449
7	12B	n95mask	03	09	ct	13	5	5	11.462
7	12B	no_mask	03	10	jt	13	5	5	14.247
7	12B	dispose	19	01	jt	3	5	2	14.369
7	12B	fabric1	19	02	jt	3	5	5	14.064
7	12B	fabric2	19	03	jt	3	5	1	20.821
7	12B	n95mask	19	04	jt	3	7	5	13.31
7	12B	no_mask	19	05	ct	3	5	2	20.143
7	12B	dispose	19	06	ct	3	4	4	12.956
7	12B	fabric1	19	07	ct	3	5	4	24.218
7	12B	fabric2	19	08	ct	3	5	4	24.659
7	12B	n95mask	19	09	ct	3	5	2	15.368
7	12B	no_mask	19	10	jt	3	6	6	13.304
7	12B	NA	NA	NA	NA	NA	5	5	14.482
7	12B	NA	NA	NA	NA	NA	6	6	12.127
8	13B	fabric1	03	01	jt	13	5	5	9.527
8	13B	fabric2	03	02	jt	13	5	0	45.892
8	13B	n95mask	03	03	jt	13	6	6	13.153
8	13B	no_mask	03	04	ct	13	5	5	12.63
8	13B	dispose	03	05	ct	13	6	6	11.427
8	13B	fabric1	03	06	ct	13	7	6	14.836
8	13B	fabric2	03	07	ct	13	6	6	12.06
8	13B	n95mask	03	08	ct	13	7	7	10.029
8	13B	no_mask	03	09	jt	13	5	5	12.783
8	13B	dispose	03	10	jt	13	5	5	8.589
8	13B	fabric1	19	01	jt	3	5	1	20.158
8	13B	fabric2	19	02	jt	3	5	3	9.228
8	13B	n95mask	19	03	jt	3	5	0	9.603
8	13B	no_mask	19	04	ct	3	7	6	11.294
8	13B	dispose	19	05	ct	3	5	5	9.825
8	13B	fabric1	19	06	ct	3	4	2	32.933
8	13B	fabric2	19	07	ct	3	5	5	17.503
8	13B	n95mask	19	08	ct	3	5	4	14.977
8	13B	no_mask	19	09	jt	3	5	1	19.839
8	13B	dispose	19	10	jt	3	6	1	57.039
8	13B	NA	NA	NA	NA	NA	5	5	14.605
8	13B	NA	NA	NA	NA	NA	6	6	16.903
9	14A	fabric2	03	01	jt	13	5	4	7.988
9	14A	n95mask	03	02	jt	13	5	5	8.335
9	14A	no_mask	03	03	ct	13	6	6	8.242
9	14A	dispose	03	04	ct	13	5	5	8.353
9	14A	fabric1	03	05	ct	13	6	6	8.988
9	14A	fabric2	03	06	ct	13	7	7	9.385
9	14A	n95mask	03	07	ct	13	6	4	11.799
9	14A	no_mask	03	08	jt	13	7	6	8.65
9	14A	dispose	03	09	jt	13	5	5	8.854
9	14A	fabric1	03	10	jt	13	5	4	8.764
9	14A	fabric2	19	01	jt	3	5	0	10.198
9	14A	n95mask	19	02	jt	3	5	0	13.73
9	14A	no_mask	19	03	ct	3	5	0	37.038
9	14A	dispose	19	04	ct	3	7	0	14.772
9	14A	fabric1	19	05	ct	3	5	0	22.21
9	14A	fabric2	19	06	ct	3	4	0	13.726
9	14A	n95mask	19	07	ct	3	5	1	11.067
9	14A	no_mask	19	08	jt	3	5	0	13.62
9	14A	dispose	19	09	jt	3	5	0	12.596
9	14A	fabric1	19	10	jt	3	6	1	15.673
9	14A	NA	NA	NA	NA	NA	5	5	9.395
9	14A	NA	NA	NA	NA	NA	6	6	10.716
10	14B	fabric2	03	01	jt	13	5	5	7.387
10	14B	n95mask	03	02	jt	13	5	5	6.918
10	14B	no_mask	03	03	ct	13	6	6	6.5
10	14B	dispose	03	04	ct	13	5	5	5.445
10	14B	fabric1	03	05	ct	13	6	6	6.583
10	14B	fabric2	03	06	ct	13	7	7	6.434
10	14B	n95mask	03	07	ct	13	6	6	5.81
10	14B	no_mask	03	08	jt	13	7	7	9.657
10	14B	dispose	03	09	jt	13	5	5	6.988
10	14B	fabric1	03	10	jt	13	5	4	6.279
10	14B	fabric2	19	01	jt	3	5	5	6.505
10	14B	n95mask	19	02	jt	3	5	5	6.66
10	14B	no_mask	19	03	ct	3	5	5	9.614
10	14B	dispose	19	04	ct	3	7	7	10.31
10	14B	fabric1	19	05	ct	3	5	1	10.555
10	14B	fabric2	19	06	ct	3	4	3	22.391
10	14B	n95mask	19	07	ct	3	5	5	6.963
10	14B	no_mask	19	08	jt	3	5	4	6.703
10	14B	dispose	19	09	jt	3	5	5	7.54
10	14B	fabric1	19	10	jt	3	6	4	6.901
10	14B	NA	NA	NA	NA	NA	5	5	7.182
10	14B	NA	NA	NA	NA	NA	6	6	7.146
11	15A	n95mask	03	01	jt	13	5	5	7.405
11	15A	no_mask	03	02	ct	13	5	5	28.918
11	15A	dispose	03	03	ct	13	6	6	10.512
11	15A	fabric1	03	04	ct	13	5	5	7.793
11	15A	fabric2	03	05	ct	13	6	6	9.333
11	15A	n95mask	03	06	ct	13	7	7	26.528
11	15A	no_mask	03	07	jt	13	6	6	8.578
11	15A	dispose	03	08	jt	13	7	7	7.592
11	15A	fabric1	03	09	jt	13	5	5	11.189
11	15A	fabric2	03	10	jt	13	5	5	7.458
11	15A	n95mask	19	01	jt	3	5	1	28.009
11	15A	no_mask	19	02	ct	3	5	0	14.339
11	15A	dispose	19	03	ct	3	5	2	29.895
11	15A	fabric1	19	04	ct	3	7	5	13.4
11	15A	fabric2	19	05	ct	3	5	0	10.972
11	15A	n95mask	19	06	ct	3	4	1	34.087
11	15A	no_mask	19	07	jt	3	5	0	17.975
11	15A	dispose	19	08	jt	3	5	0	15.944
11	15A	fabric1	19	09	jt	3	5	1	13.96
11	15A	fabric2	19	10	jt	3	6	1	26.332
11	15A	NA	NA	NA	NA	NA	5	5	29.371
11	15A	NA	NA	NA	NA	NA	6	6	8.232
12	15B	n95mask	03	01	jt	13	5	5	15.34
12	15B	no_mask	03	02	ct	13	5	5	16.395
12	15B	dispose	03	03	ct	13	6	6	15.292
12	15B	fabric1	03	04	ct	13	5	5	13.893
12	15B	fabric2	03	05	ct	13	6	6	13.761
12	15B	n95mask	03	06	ct	13	7	7	21.978
12	15B	no_mask	03	07	jt	13	6	6	16.581
12	15B	dispose	03	08	jt	13	7	7	26.361
12	15B	fabric1	03	09	jt	13	5	5	15.272
12	15B	fabric2	03	10	jt	13	5	5	13.815
12	15B	n95mask	19	01	jt	3	5	0	21.52
12	15B	no_mask	19	02	ct	3	5	5	14.015
12	15B	dispose	19	03	ct	3	5	2	22.382
12	15B	fabric1	19	04	ct	3	7	4	16.963
12	15B	fabric2	19	05	ct	3	5	3	20.077
12	15B	n95mask	19	06	ct	3	4	3	12.844
12	15B	no_mask	19	07	jt	3	5	0	16.458
12	15B	dispose	19	08	jt	3	5	3	15.394
12	15B	fabric1	19	09	jt	3	5	0	19.406
12	15B	fabric2	19	10	jt	3	6	2	19.062
12	15B	NA	NA	NA	NA	NA	5	5	18.255
12	15B	NA	NA	NA	NA	NA	6	6	15.583
13	1B	no_mask	03	01	jt	3	5	4	5.341
13	1B	dispose	03	02	jt	3	5	4	7.609
13	1B	fabric1	03	03	jt	3	6	1	6.23
13	1B	fabric2	03	04	jt	3	5	5	7.317
13	1B	n95mask	03	05	jt	3	6	4	13.741
13	1B	no_mask	03	06	ct	3	7	6	7.588
13	1B	dispose	03	07	ct	3	6	5	6.023
13	1B	fabric1	03	08	ct	3	7	1	19.738
13	1B	fabric2	03	09	ct	3	5	5	7.788
13	1B	n95mask	03	10	ct	3	5	5	6.91
13	1B	no_mask	19	01	jt	13	5	5	5.473
13	1B	dispose	19	02	jt	13	5	5	5.208
13	1B	fabric1	19	03	jt	13	5	3	25.94
13	1B	fabric2	19	04	jt	13	7	7	6.853
13	1B	n95mask	19	05	jt	13	5	5	7.367
13	1B	no_mask	19	06	ct	13	4	4	5.128
13	1B	dispose	19	07	ct	13	5	5	5.563
13	1B	fabric1	19	08	ct	13	5	5	5.905
13	1B	fabric2	19	09	ct	13	5	4	7.702
13	1B	n95mask	19	10	ct	13	6	6	6.004
13	1B	NA	NA	NA	NA	NA	5	5	9.133
13	1B	NA	NA	NA	NA	NA	6	6	5.038
14	2A	dispose	03	01	jt	3	5	0	13.026
14	2A	fabric1	03	02	jt	3	5	0	22.716
14	2A	fabric2	03	03	jt	3	6	0	6.501
14	2A	n95mask	03	04	jt	3	5	0	23.404
14	2A	no_mask	03	05	ct	3	6	2	9.489
14	2A	dispose	03	06	ct	3	7	1	17.211
14	2A	fabric1	03	07	ct	3	6	0	10.572
14	2A	fabric2	03	08	ct	3	7	0	14.707
14	2A	n95mask	03	09	ct	3	5	0	18.018
14	2A	no_mask	03	10	jt	3	5	0	9.315
14	2A	dispose	19	01	jt	13	5	5	7.523
14	2A	fabric1	19	02	jt	13	5	5	7.069
14	2A	fabric2	19	03	jt	13	5	5	17.279
14	2A	n95mask	19	04	jt	13	7	7	7.575
14	2A	no_mask	19	05	ct	13	5	5	10.202
14	2A	dispose	19	06	ct	13	4	4	5.854
14	2A	fabric1	19	07	ct	13	5	5	9.173
14	2A	fabric2	19	08	ct	13	5	5	7.191
14	2A	n95mask	19	09	ct	13	5	5	6.729
14	2A	no_mask	19	10	jt	13	6	6	10.821
14	2A	NA	NA	NA	NA	NA	5	5	9.452
14	2A	NA	NA	NA	NA	NA	6	6	8.494
15	3A	fabric1	03	01	jt	3	5	2	16.213
15	3A	fabric2	03	02	jt	3	5	1	26.043
15	3A	n95mask	03	03	jt	3	6	2	19.558
15	3A	no_mask	03	04	ct	3	5	0	14.35
15	3A	dispose	03	05	ct	3	6	0	12.929
15	3A	fabric1	03	06	ct	3	7	0	8.946
15	3A	fabric2	03	07	ct	3	6	2	21.991
15	3A	n95mask	03	08	ct	3	7	1	16.075
15	3A	no_mask	03	09	jt	3	5	0	22.451
15	3A	dispose	03	10	jt	3	5	1	16.965
15	3A	fabric1	19	01	jt	13	5	5	11.227
15	3A	fabric2	19	02	jt	13	5	4	19.358
15	3A	n95mask	19	03	jt	13	5	5	12.085
15	3A	no_mask	19	04	ct	13	7	7	13.57
15	3A	dispose	19	05	ct	13	5	5	11.911
15	3A	fabric1	19	06	ct	13	4	4	9.576
15	3A	fabric2	19	07	ct	13	5	5	11.45
15	3A	n95mask	19	08	ct	13	5	5	12.207
15	3A	no_mask	19	09	jt	13	5	5	10.564
15	3A	dispose	19	10	jt	13	6	6	11.648
15	3A	NA	NA	NA	NA	NA	5	5	10.361
15	3A	NA	NA	NA	NA	NA	6	6	11.567
16	3B	fabric1	03	01	jt	3	5	4	6.176
16	3B	fabric2	03	02	jt	3	5	0	10
16	3B	n95mask	03	03	jt	3	6	6	7.942
16	3B	no_mask	03	04	ct	3	5	5	7.331
16	3B	dispose	03	05	ct	3	6	6	10.521
16	3B	fabric1	03	06	ct	3	7	4	14.878
16	3B	fabric2	03	07	ct	3	6	3	8.024
16	3B	n95mask	03	08	ct	3	7	4	14.039
16	3B	no_mask	03	09	jt	3	5	3	12.583
16	3B	dispose	03	10	jt	3	5	2	10.563
16	3B	fabric1	19	01	jt	13	5	5	6.183
16	3B	fabric2	19	02	jt	13	5	4	6.624
16	3B	n95mask	19	03	jt	13	5	5	6.315
16	3B	no_mask	19	04	ct	13	7	7	6.505
16	3B	dispose	19	05	ct	13	5	5	6.716
16	3B	fabric1	19	06	ct	13	4	4	7.708
16	3B	fabric2	19	07	ct	13	5	5	5.729
16	3B	n95mask	19	08	ct	13	5	5	6.198
16	3B	no_mask	19	09	jt	13	5	5	6.264
16	3B	dispose	19	10	jt	13	6	6	5.025
16	3B	NA	NA	NA	NA	NA	5	5	7.771
16	3B	NA	NA	NA	NA	NA	6	6	6.031
17	4A	fabric2	03	01	jt	3	5	1	14.897
17	4A	n95mask	03	02	jt	3	5	0	14.979
17	4A	no_mask	03	03	ct	3	6	0	10.311
17	4A	dispose	03	04	ct	3	5	0	10.176
17	4A	fabric1	03	05	ct	3	6	1	11.533
17	4A	fabric2	03	06	ct	3	7	3	17.992
17	4A	n95mask	03	07	ct	3	6	1	16.289
17	4A	no_mask	03	08	jt	3	7	0	11.09
17	4A	dispose	03	09	jt	3	5	0	16.73
17	4A	fabric1	03	10	jt	3	5	3	14.541
17	4A	fabric2	19	01	jt	13	5	5	11.135
17	4A	n95mask	19	02	jt	13	5	5	9.561
17	4A	no_mask	19	03	ct	13	5	3	9.752
17	4A	dispose	19	04	ct	13	7	7	12.474
17	4A	fabric1	19	05	ct	13	5	5	14.589
17	4A	fabric2	19	06	ct	13	4	4	8.864
17	4A	n95mask	19	07	ct	13	5	5	12.706
17	4A	no_mask	19	08	jt	13	5	5	10.473
17	4A	dispose	19	09	jt	13	5	2	16.901
17	4A	fabric1	19	10	jt	13	6	2	13.803
17	4A	NA	NA	NA	NA	NA	5	5	17.725
17	4A	NA	NA	NA	NA	NA	6	6	9.574
18	4B	fabric2	03	01	jt	3	5	1	7.1
18	4B	n95mask	03	02	jt	3	5	0	14.116
18	4B	no_mask	03	03	ct	3	6	6	69.413
18	4B	dispose	03	04	ct	3	5	5	7.419
18	4B	fabric1	03	05	ct	3	6	6	7.816
18	4B	fabric2	03	06	ct	3	7	0	8.698
18	4B	n95mask	03	07	ct	3	6	2	10.535
18	4B	no_mask	03	08	jt	3	7	0	10.893
18	4B	dispose	03	09	jt	3	5	3	8.951
18	4B	fabric1	03	10	jt	3	5	1	9.001
18	4B	fabric2	19	01	jt	13	5	5	8.965
18	4B	n95mask	19	02	jt	13	5	5	10.683
18	4B	no_mask	19	03	ct	13	5	5	12.931
18	4B	dispose	19	04	ct	13	7	7	8.02
18	4B	fabric1	19	05	ct	13	5	5	7.713
18	4B	fabric2	19	06	ct	13	4	4	16.132
18	4B	n95mask	19	07	ct	13	5	5	44.766
18	4B	no_mask	19	08	jt	13	5	5	9.231
18	4B	dispose	19	09	jt	13	5	5	7.247
18	4B	fabric1	19	10	jt	13	6	3	13.779
18	4B	NA	NA	NA	NA	NA	5	5	9.715
18	4B	NA	NA	NA	NA	NA	6	6	8.1
19	5A	n95mask	03	01	jt	3	5	4	25.518
19	5A	no_mask	03	02	ct	3	5	5	11.794
19	5A	dispose	03	03	ct	3	6	5	13.899
19	5A	fabric1	03	04	ct	3	5	2	47.958
19	5A	fabric2	03	05	ct	3	6	3	30.053
19	5A	n95mask	03	06	ct	3	7	2	17.567
19	5A	no_mask	03	07	jt	3	6	2	21.894
19	5A	dispose	03	08	jt	3	7	4	11.073
19	5A	fabric1	03	09	jt	3	5	0	18.886
19	5A	fabric2	03	10	jt	3	5	1	34.937
19	5A	n95mask	19	01	jt	13	5	5	13.292
19	5A	no_mask	19	02	ct	13	5	5	10.521
19	5A	dispose	19	03	ct	13	5	5	10.753
19	5A	fabric1	19	04	ct	13	7	7	12.456
19	5A	fabric2	19	05	ct	13	5	5	11.797
19	5A	n95mask	19	06	ct	13	4	4	9.811
19	5A	no_mask	19	07	jt	13	5	5	11.219
19	5A	dispose	19	08	jt	13	5	5	11.18
19	5A	fabric1	19	09	jt	13	5	5	13.11
19	5A	fabric2	19	10	jt	13	6	6	12.602
19	5A	NA	NA	NA	NA	NA	6	5	15.057
19	5A	NA	NA	NA	NA	NA	5	5	17.172
20	5B	n95mask	03	01	jt	3	5	4	9.433
20	5B	no_mask	03	02	ct	3	5	4	7.921
20	5B	dispose	03	03	ct	3	6	5	9.916
20	5B	fabric1	03	04	ct	3	5	2	9.2
20	5B	fabric2	03	05	ct	3	6	2	9.382
20	5B	n95mask	03	06	ct	3	7	3	11.828
20	5B	no_mask	03	07	jt	3	6	4	8.406
20	5B	dispose	03	08	jt	3	7	6	10.468
20	5B	fabric1	03	09	jt	3	5	0	10.432
20	5B	fabric2	03	10	jt	3	5	2	10.665
20	5B	n95mask	19	01	jt	13	5	5	10.007
20	5B	no_mask	19	02	ct	13	5	5	12.467
20	5B	dispose	19	03	ct	13	5	5	11.644
20	5B	fabric1	19	04	ct	13	7	7	13.056
20	5B	fabric2	19	05	ct	13	5	5	12.49
20	5B	n95mask	19	06	ct	13	4	4	6.85
20	5B	no_mask	19	07	jt	13	5	5	13.421
20	5B	dispose	19	08	jt	13	5	5	8.52
20	5B	fabric1	19	09	jt	13	5	5	8.566
20	5B	fabric2	19	10	jt	13	6	6	10.253
20	5B	NA	NA	NA	NA	NA	5	5	8.648
20	5B	NA	NA	NA	NA	NA	6	6	7.055
21	6A	no_mask	03	01	ct	3	5	5	13.326
21	6A	dispose	03	02	ct	3	5	5	11.558
21	6A	fabric1	03	03	ct	3	6	5	21.332
21	6A	fabric2	03	04	ct	3	5	2	14.314
21	6A	n95mask	03	05	ct	3	6	2	11.385
21	6A	no_mask	03	06	jt	3	7	3	16.572
21	6A	dispose	03	07	jt	3	6	3	9.901
21	6A	fabric1	03	08	jt	3	7	1	9.067
21	6A	fabric2	03	09	jt	3	5	0	15.17
21	6A	n95mask	03	10	jt	3	5	0	17.024
21	6A	no_mask	19	01	ct	13	5	5	9.566
21	6A	dispose	19	02	ct	13	5	5	9.689
21	6A	fabric1	19	03	ct	13	5	5	12.503
21	6A	fabric2	19	04	ct	13	7	7	10.283
21	6A	n95mask	19	05	ct	13	5	5	11.106
21	6A	no_mask	19	06	jt	13	4	4	8.617
21	6A	dispose	19	07	jt	13	5	5	10.775
21	6A	fabric1	19	08	jt	13	5	4	10.922
21	6A	fabric2	19	09	jt	13	5	5	10.005
21	6A	n95mask	19	10	jt	13	6	5	9.975
21	6A	NA	NA	NA	NA	NA	5	5	9.169
21	6A	NA	NA	NA	NA	NA	6	6	8.075
22	6B	no_mask	03	01	ct	3	5	2	138.113
22	6B	dispose	03	02	ct	3	5	0	256.35
22	6B	fabric1	03	03	ct	3	6	1	1851.707
22	6B	fabric2	03	04	ct	3	5	1	37.925
22	6B	n95mask	03	05	ct	3	6	1	15.235
22	6B	no_mask	03	06	jt	3	7	1	22.123
22	6B	dispose	03	07	jt	3	6	2	21.109
22	6B	fabric1	03	08	jt	3	7	1	1106.675
22	6B	fabric2	03	09	jt	3	5	0	150.807
22	6B	n95mask	03	10	jt	3	5	1	21.845
22	6B	no_mask	19	01	ct	13	5	5	21.722
22	6B	dispose	19	02	ct	13	5	5	16.16
22	6B	fabric1	19	03	ct	13	5	4	30.834
22	6B	fabric2	19	04	ct	13	7	6	16.813
22	6B	n95mask	19	05	ct	13	5	4	25.601
22	6B	no_mask	19	06	jt	13	4	4	14.454
22	6B	dispose	19	07	jt	13	5	5	30.536
22	6B	fabric1	19	08	jt	13	5	5	31.372
22	6B	fabric2	19	09	jt	13	5	5	16.377
22	6B	n95mask	19	10	jt	13	6	6	27.386
22	6B	NA	NA	NA	NA	NA	5	2	204.238
22	6B	NA	NA	NA	NA	NA	6	6	23.678
23	7A	dispose	03	01	ct	3	5	0	12.019
23	7A	fabric1	03	02	ct	3	5	0	16.503
23	7A	fabric2	03	03	ct	3	6	1	19.754
23	7A	n95mask	03	04	ct	3	5	1	9.758
23	7A	no_mask	03	05	jt	3	6	0	29.055
23	7A	dispose	03	06	jt	3	7	1	10.355
23	7A	fabric1	03	07	jt	3	6	2	15.809
23	7A	fabric2	03	08	jt	3	7	0	24.36
23	7A	n95mask	03	09	jt	3	5	0	14.01
23	7A	no_mask	03	10	ct	3	5	1	17.767
23	7A	dispose	19	01	ct	13	5	5	8.485
23	7A	fabric1	19	02	ct	13	5	5	8.504
23	7A	fabric2	19	03	ct	13	5	5	10.361
23	7A	n95mask	19	04	ct	13	7	7	12.448
23	7A	no_mask	19	05	jt	13	5	5	12.042
23	7A	dispose	19	06	jt	13	4	4	12.178
23	7A	fabric1	19	07	jt	13	5	5	12.34
23	7A	fabric2	19	08	jt	13	5	5	9.403
23	7A	n95mask	19	09	jt	13	5	5	7.807
23	7A	no_mask	19	10	ct	13	6	6	9.309
23	7A	NA	NA	NA	NA	NA	5	5	12.632
23	7A	NA	NA	NA	NA	NA	6	6	8.242
24	7B	dispose	03	01	ct	3	5	5	6.407
24	7B	fabric1	03	02	ct	3	5	2	12.669
24	7B	fabric2	03	03	ct	3	6	4	8.469
24	7B	n95mask	03	04	ct	3	5	5	6.358
24	7B	no_mask	03	05	jt	3	6	6	5.951
24	7B	dispose	03	06	jt	3	7	6	9.817
24	7B	fabric1	03	07	jt	3	6	5	7.708
24	7B	fabric2	03	08	jt	3	7	7	6.289
24	7B	n95mask	03	09	jt	3	5	2	34.97
24	7B	no_mask	03	10	ct	3	5	4	11.388
24	7B	dispose	19	01	ct	13	5	5	6.958
24	7B	fabric1	19	02	ct	13	5	5	5.626
24	7B	fabric2	19	03	ct	13	5	4	7.697
24	7B	n95mask	19	04	ct	13	7	7	5.89
24	7B	no_mask	19	05	jt	13	5	5	11.462
24	7B	dispose	19	06	jt	13	4	4	5.323
24	7B	fabric1	19	07	jt	13	5	5	8.656
24	7B	fabric2	19	08	jt	13	5	5	5.433
24	7B	n95mask	19	09	jt	13	5	5	6.098
24	7B	no_mask	19	10	ct	13	6	6	5.55
24	7B	NA	NA	NA	NA	NA	5	5	8.145
24	7B	NA	NA	NA	NA	NA	6	6	5.37
25	8A	fabric1	03	01	ct	3	5	0	9.994
25	8A	fabric2	03	02	ct	3	5	4	11.434
25	8A	n95mask	03	03	ct	3	6	1	9.826
25	8A	no_mask	03	04	jt	3	5	0	12.118
25	8A	dispose	03	05	jt	3	6	1	7.977
25	8A	fabric1	03	06	jt	3	7	1	11.736
25	8A	fabric2	03	07	jt	3	6	0	10.365
25	8A	n95mask	03	08	jt	3	7	1	9.764
25	8A	no_mask	03	09	ct	3	5	1	7.517
25	8A	dispose	03	10	ct	3	5	2	10.245
25	8A	fabric1	19	01	ct	13	5	5	8.411
25	8A	fabric2	19	02	ct	13	5	5	4.84
25	8A	n95mask	19	03	ct	13	5	5	7.147
25	8A	no_mask	19	04	jt	13	7	7	6.3
25	8A	dispose	19	05	jt	13	5	4	6.937
25	8A	fabric1	19	06	jt	13	4	3	10.91
25	8A	fabric2	19	07	jt	13	5	5	5.783
25	8A	n95mask	19	08	jt	13	5	5	6.941
25	8A	no_mask	19	09	ct	13	5	5	9.405
25	8A	dispose	19	10	ct	13	6	6	8.411
25	8A	NA	NA	NA	NA	NA	5	5	11.197
25	8A	NA	NA	NA	NA	NA	6	6	5.607
26	8B	fabric1	03	01	ct	3	5	0	16.1
26	8B	fabric2	03	02	ct	3	5	4	10.901
26	8B	n95mask	03	03	ct	3	6	3	31.797
26	8B	no_mask	03	04	jt	3	5	5	9.974
26	8B	dispose	03	05	jt	3	6	1	20.065
26	8B	fabric1	03	06	jt	3	7	1	11.091
26	8B	fabric2	03	07	jt	3	6	1	15.739
26	8B	n95mask	03	08	jt	3	7	1	9.923
26	8B	no_mask	03	09	ct	3	5	3	13.405
26	8B	dispose	03	10	ct	3	5	1	14.496
26	8B	fabric1	19	01	ct	13	5	5	10.019
26	8B	fabric2	19	02	ct	13	5	5	9.513
26	8B	n95mask	19	03	ct	13	5	5	13.466
26	8B	no_mask	19	04	jt	13	7	7	12.257
26	8B	dispose	19	05	jt	13	5	5	11.438
26	8B	fabric1	19	06	jt	13	4	3	49.439
26	8B	fabric2	19	07	jt	13	5	4	9.997
26	8B	n95mask	19	08	jt	13	5	5	11.61
26	8B	no_mask	19	09	ct	13	5	5	9.177
26	8B	dispose	19	10	ct	13	6	6	10.73
26	8B	NA	NA	NA	NA	NA	5	5	10.101
26	8B	NA	NA	NA	NA	NA	6	6	10.434
27	9A	fabric2	03	01	ct	3	5	0	10.196
27	9A	n95mask	03	02	ct	3	5	0	8.081
27	9A	no_mask	03	03	jt	3	6	6	8.035
27	9A	dispose	03	04	jt	3	5	1	9.742
27	9A	fabric1	03	05	jt	3	6	0	7.288
27	9A	fabric2	03	06	jt	3	7	0	9.751
27	9A	n95mask	03	07	jt	3	6	5	7.267
27	9A	no_mask	03	08	ct	3	7	0	7.346
27	9A	dispose	03	09	ct	3	5	5	8.645
27	9A	fabric1	03	10	ct	3	5	0	14.229
27	9A	fabric2	19	01	ct	13	5	5	7.681
27	9A	n95mask	19	02	ct	13	5	5	5.512
27	9A	no_mask	19	03	jt	13	5	5	7.348
27	9A	dispose	19	04	jt	13	7	7	6.891
27	9A	fabric1	19	05	jt	13	5	5	6.348
27	9A	fabric2	19	06	jt	13	4	4	6.569
27	9A	n95mask	19	07	jt	13	5	4	6.392
27	9A	no_mask	19	08	ct	13	5	5	6.337
27	9A	dispose	19	09	ct	13	5	5	6.752
27	9A	fabric1	19	10	ct	13	6	6	8.059
27	9A	NA	NA	NA	NA	NA	5	5	7.057
27	9A	NA	NA	NA	NA	NA	6	6	5.635
28	9B	fabric2	03	01	ct	3	5	5	13.122
28	9B	n95mask	03	02	ct	3	5	5	16.944
28	9B	no_mask	03	03	jt	3	6	6	13.191
28	9B	dispose	03	04	jt	3	5	5	10.733
28	9B	fabric1	03	05	jt	3	6	1	20.902
28	9B	fabric2	03	06	jt	3	7	4	16.534
28	9B	n95mask	03	07	jt	3	6	5	12.502
28	9B	no_mask	03	08	ct	3	7	7	9.761
28	9B	dispose	03	09	ct	3	5	5	10.281
28	9B	fabric1	03	10	ct	3	5	1	21.589
28	9B	fabric2	19	01	ct	13	5	5	10.767
28	9B	n95mask	19	02	ct	13	5	5	11.538
28	9B	no_mask	19	03	jt	13	5	5	19.331
28	9B	dispose	19	04	jt	13	7	6	13.872
28	9B	fabric1	19	05	jt	13	5	4	19.263
28	9B	fabric2	19	06	jt	13	4	3	13.707
28	9B	n95mask	19	07	jt	13	5	4	11.748
28	9B	no_mask	19	08	ct	13	5	5	13.426
28	9B	dispose	19	09	ct	13	5	5	12.272
28	9B	fabric1	19	10	ct	13	6	6	12.353
28	9B	NA	NA	NA	NA	NA	5	5	17.512
28	9B	NA	NA	NA	NA	NA	6	6	19.171
29	16A	no_mask	03	01	ct	13	5	5	6.932
29	16A	dispose	03	02	ct	13	5	5	9.954
29	16A	fabric1	03	03	ct	13	6	6	8.669
29	16A	fabric2	03	04	ct	13	5	5	7.094
29	16A	n95mask	03	05	ct	13	6	6	11.33
29	16A	no_mask	03	06	jt	13	7	7	7.955
29	16A	dispose	03	07	jt	13	6	6	7.778
29	16A	fabric1	03	08	jt	13	7	7	8.719
29	16A	fabric2	03	09	jt	13	5	5	8.587
29	16A	n95mask	03	10	jt	13	5	5	7.199
29	16A	no_mask	19	01	ct	3	5	1	9.343
29	16A	dispose	19	02	ct	3	5	2	10.222
29	16A	fabric1	19	03	ct	3	5	0	10.053
29	16A	fabric2	19	04	ct	3	7	1	8.285
29	16A	n95mask	19	05	ct	3	5	0	12.671
29	16A	no_mask	19	06	jt	3	4	2	9.869
29	16A	dispose	19	07	jt	3	5	0	10.478
29	16A	fabric1	19	08	jt	3	5	0	17.928
29	16A	fabric2	19	09	jt	3	5	0	12.607
29	16A	n95mask	19	10	jt	3	6	1	11.956
29	16A	NA	NA	NA	NA	NA	5	5	10.271
29	16A	NA	NA	NA	NA	NA	6	6	9.084
30	17A	dispose	03	01	ct	13	5	5	8.652
30	17A	fabric1	03	02	ct	13	5	5	9.165
30	17A	fabric2	03	03	ct	13	6	6	7.186
30	17A	n95mask	03	04	ct	13	5	5	7.363
30	17A	no_mask	03	05	jt	13	6	5	7.764
30	17A	dispose	03	06	jt	13	7	7	9.749
30	17A	fabric1	03	07	jt	13	6	6	13.66
30	17A	fabric2	03	08	jt	13	7	7	6.779
30	17A	n95mask	03	09	jt	13	5	5	8.095
30	17A	no_mask	03	10	ct	13	5	5	7.918
30	17A	dispose	19	01	ct	3	5	0	7.118
30	17A	fabric1	19	02	ct	3	5	4	14.222
30	17A	fabric2	19	03	ct	3	5	0	9.995
30	17A	n95mask	19	04	ct	3	7	1	7.361
30	17A	no_mask	19	05	jt	3	5	0	13.976
30	17A	dispose	19	06	jt	3	4	1	10.814
30	17A	fabric1	19	07	jt	3	5	3	15.171
30	17A	fabric2	19	08	jt	3	5	0	7.27
30	17A	n95mask	19	09	jt	3	5	1	18.115
30	17A	no_mask	19	10	ct	3	6	3	10.658
30	17A	NA	NA	NA	NA	NA	5	5	18.698
30	17A	NA	NA	NA	NA	NA	6	6	6.781
31	18A	fabric1	03	01	ct	13	5	5	6.317
31	18A	fabric2	03	02	ct	13	5	5	8.406
31	18A	n95mask	03	03	ct	13	6	6	6.853
31	18A	no_mask	03	04	jt	13	5	5	6.015
31	18A	dispose	03	05	jt	13	6	6	7.089
31	18A	fabric1	03	06	jt	13	7	7	6.12
31	18A	fabric2	03	07	jt	13	6	6	5.982
31	18A	n95mask	03	08	jt	13	7	7	6.764
31	18A	no_mask	03	09	ct	13	5	5	7.199
31	18A	dispose	03	10	ct	13	5	5	5.83
31	18A	fabric1	19	01	ct	3	5	1	9.475
31	18A	fabric2	19	02	ct	3	5	1	9.61
31	18A	n95mask	19	03	ct	3	5	0	9.801
31	18A	no_mask	19	04	jt	3	7	2	16.461
31	18A	dispose	19	05	jt	3	5	0	6.631
31	18A	fabric1	19	06	jt	3	4	1	8.3
31	18A	fabric2	19	07	jt	3	5	0	12.995
31	18A	n95mask	19	08	jt	3	5	0	7.704
31	18A	no_mask	19	09	ct	3	5	2	7.68
31	18A	dispose	19	10	ct	3	6	3	10.446
31	18A	NA	NA	NA	NA	NA	5	5	6.54
31	18A	NA	NA	NA	NA	NA	6	6	6.186
32	19A	fabric2	03	01	ct	13	5	5	8.565
32	19A	n95mask	03	02	ct	13	5	5	13.012
32	19A	no_mask	03	03	jt	13	6	6	9.104
32	19A	dispose	03	04	jt	13	5	5	8.977
32	19A	fabric1	03	05	jt	13	6	6	9.559
32	19A	fabric2	03	06	jt	13	7	7	9.956
32	19A	n95mask	03	07	jt	13	6	6	9.181
32	19A	no_mask	03	08	ct	13	7	7	9.714
32	19A	dispose	03	09	ct	13	5	5	11.686
32	19A	fabric1	03	10	ct	13	5	5	22.992
32	19A	fabric2	19	01	ct	3	5	0	20.55
32	19A	n95mask	19	02	ct	3	5	0	13.381
32	19A	no_mask	19	03	jt	3	5	0	13.69
32	19A	dispose	19	04	jt	3	7	2	17.538
32	19A	fabric1	19	05	jt	3	5	0	15.447
32	19A	fabric2	19	06	jt	3	4	0	17.55
32	19A	n95mask	19	07	jt	3	5	1	12.426
32	19A	no_mask	19	08	ct	3	5	3	14.302
32	19A	dispose	19	09	ct	3	5	1	20.489
32	19A	fabric1	19	10	ct	3	6	2	15.644
32	19A	NA	NA	NA	NA	NA	5	5	13.43
32	19A	NA	NA	NA	NA	NA	6	6	11.561
33	20A	n95mask	03	01	ct	13	5	5	12.165
33	20A	no_mask	03	02	jt	13	5	1	18.889
33	20A	dispose	03	03	jt	13	6	6	14.896
33	20A	fabric1	03	04	jt	13	5	5	16.119
33	20A	fabric2	03	05	jt	13	6	6	22.189
33	20A	n95mask	03	06	jt	13	7	6	22.003
33	20A	no_mask	03	07	ct	13	6	6	14.589
33	20A	dispose	03	08	ct	13	7	7	21.327
33	20A	fabric1	03	09	ct	13	5	5	21.499
33	20A	fabric2	03	10	ct	13	5	5	27.193
33	20A	n95mask	19	01	ct	3	5	1	371.889
33	20A	no_mask	19	02	jt	3	5	1	21.894
33	20A	dispose	19	03	jt	3	5	0	20.301
33	20A	fabric1	19	04	jt	3	7	1	19.93
33	20A	fabric2	19	05	jt	3	5	0	28.211
33	20A	n95mask	19	06	jt	3	4	1	39.528
33	20A	no_mask	19	07	ct	3	5	5	21.889
33	20A	dispose	19	08	ct	3	5	3	40.566
33	20A	fabric1	19	09	ct	3	5	2	30.56
33	20A	fabric2	19	10	ct	3	6	3	37.279
33	20A	NA	NA	NA	NA	NA	5	5	49.701
33	20A	NA	NA	NA	NA	NA	6	6	17.15
34	16B	no_mask	03	01	ct	13	5	5	10.377
34	16B	dispose	03	02	ct	13	5	5	9.59
34	16B	fabric1	03	03	ct	13	6	6	18.825
34	16B	fabric2	03	04	ct	13	5	5	9.48
34	16B	n95mask	03	05	ct	13	6	6	16.175
34	16B	no_mask	03	06	jt	13	7	7	13.238
34	16B	dispose	03	07	jt	13	6	6	8.672
34	16B	fabric1	03	08	jt	13	7	7	9.79
34	16B	fabric2	03	09	jt	13	5	5	24.298
34	16B	n95mask	03	10	jt	13	5	5	8.534
34	16B	no_mask	19	01	ct	3	5	5	13.735
34	16B	dispose	19	02	ct	3	5	5	12.327
34	16B	fabric1	19	03	ct	3	5	0	14.02
34	16B	fabric2	19	04	ct	3	7	6	12.543
34	16B	n95mask	19	05	ct	3	5	3	12.489
34	16B	no_mask	19	06	jt	3	4	4	11.156
34	16B	dispose	19	07	jt	3	5	1	17.926
34	16B	fabric1	19	08	jt	3	5	3	11.726
34	16B	fabric2	19	09	jt	3	5	2	10.968
34	16B	n95mask	19	10	jt	3	6	5	14.563
34	16B	NA	NA	NA	NA	NA	5	5	14.009
34	16B	NA	NA	NA	NA	NA	6	6	9.909
35	1A	no_mask	03	01	jt	3	5	1	14.937
35	1A	dispose	03	02	jt	3	5	0	19.132
35	1A	fabric1	03	03	jt	3	6	2	11.828
35	1A	fabric2	03	04	jt	3	5	0	12.752
35	1A	n95mask	03	05	jt	3	6	0	24.759
35	1A	no_mask	03	06	ct	3	7	0	16.755
35	1A	dispose	03	07	ct	3	6	1	23.046
35	1A	fabric1	03	08	ct	3	7	1	14.701
35	1A	fabric2	03	09	ct	3	5	1	11.264
35	1A	n95mask	03	10	ct	3	5	1	16.795
35	1A	no_mask	19	01	jt	13	5	1	8.503
35	1A	dispose	19	02	jt	13	5	5	7.984
35	1A	fabric1	19	03	jt	13	5	2	15.8
35	1A	fabric2	19	04	jt	13	7	7	12.623
35	1A	n95mask	19	05	jt	13	5	5	8.549
35	1A	no_mask	19	06	ct	13	4	4	10.547
35	1A	dispose	19	07	ct	13	5	5	8.752
35	1A	fabric1	19	08	ct	13	5	5	10.077
35	1A	fabric2	19	09	ct	13	5	5	8.559
35	1A	n95mask	19	10	ct	13	6	6	9.647
35	1A	NA	NA	NA	NA	NA	5	5	8.966
35	1A	NA	NA	NA	NA	NA	6	6	9.597
36	5A	n95mask	03	01	jt	3	5	1	21.605
36	5A	no_mask	03	02	ct	3	5	0	12.674
36	5A	dispose	03	03	ct	3	6	5	10.629
36	5A	fabric1	03	04	ct	3	5	1	20.498
36	5A	fabric2	03	05	ct	3	6	2	12.379
36	5A	n95mask	03	06	ct	3	7	0	14.063
36	5A	no_mask	03	07	jt	3	6	0	20.723
36	5A	dispose	03	08	jt	3	7	4	10.437
36	5A	fabric1	03	09	jt	3	5	1	8.269
36	5A	fabric2	03	10	jt	3	5	2	14.101
36	5A	n95mask	19	01	jt	13	5	5	6.009
36	5A	no_mask	19	02	ct	13	5	5	7.756
36	5A	dispose	19	03	ct	13	5	5	12.544
36	5A	fabric1	19	04	ct	13	7	7	9.487
36	5A	fabric2	19	05	ct	13	5	5	11.927
36	5A	n95mask	19	06	ct	13	4	4	5.818
36	5A	no_mask	19	07	jt	13	5	5	10.171
36	5A	dispose	19	08	jt	13	5	5	9.945
36	5A	fabric1	19	09	jt	13	5	5	6.797
36	5A	fabric2	19	10	jt	13	6	6	10.62
36	5A	NA	NA	NA	NA	NA	5	5	7.789
36	5A	NA	NA	NA	NA	NA	6	6	5.472
37	11A	no_mask	03	01	jt	13	5	5	9.84
37	11A	dispose	03	02	jt	13	5	5	11.285
37	11A	fabric1	03	03	jt	13	6	6	11.049
37	11A	fabric2	03	04	jt	13	5	5	9.422
37	11A	n95mask	03	05	jt	13	6	6	11.123
37	11A	no_mask	03	06	ct	13	7	7	12.777
37	11A	dispose	03	07	ct	13	6	6	10.74
37	11A	fabric1	03	08	ct	13	7	7	10.696
37	11A	fabric2	03	09	ct	13	5	5	9.608
37	11A	n95mask	03	10	ct	13	5	5	12.626
37	11A	no_mask	19	01	jt	3	5	0	13.852
37	11A	dispose	19	02	jt	3	5	0	10.806
37	11A	fabric1	19	03	jt	3	5	0	11.008
37	11A	fabric2	19	04	jt	3	7	0	12.189
37	11A	n95mask	19	05	jt	3	5	0	11.076
37	11A	no_mask	19	06	ct	3	4	2	11.908
37	11A	dispose	19	07	ct	3	5	5	12.64
37	11A	fabric1	19	08	ct	3	5	0	14.501
37	11A	fabric2	19	09	ct	3	5	0	21.247
37	11A	n95mask	19	10	ct	3	6	2	12.457
37	11A	NA	NA	NA	NA	NA	5	5	14.72
37	11A	NA	NA	NA	NA	NA	6	6	10.337
38	13A	fabric1	03	01	jt	13	5	5	7.44
38	13A	fabric2	03	02	jt	13	5	5	9.72
38	13A	n95mask	03	03	jt	13	6	5	6.803
38	13A	no_mask	03	04	ct	13	5	5	6.1
38	13A	dispose	03	05	ct	13	6	6	7.248
38	13A	fabric1	03	06	ct	13	7	7	10.094
38	13A	fabric2	03	07	ct	13	6	6	6.197
38	13A	n95mask	03	08	ct	13	7	7	8.964
38	13A	no_mask	03	09	jt	13	5	5	6.263
38	13A	dispose	03	10	jt	13	5	5	5.806
38	13A	fabric1	19	01	jt	3	5	1	43.81
38	13A	fabric2	19	02	jt	3	5	2	14.997
38	13A	n95mask	19	03	jt	3	5	0	67.892
38	13A	no_mask	19	04	ct	3	7	1	15.203
38	13A	dispose	19	05	ct	3	5	0	9.845
38	13A	fabric1	19	06	ct	3	4	1	33.785
38	13A	fabric2	19	07	ct	3	5	1	15.428
38	13A	n95mask	19	08	ct	3	5	2	12.979
38	13A	no_mask	19	09	jt	3	5	1	23.67
38	13A	dispose	19	10	jt	3	6	1	34.249
38	13A	NA	NA	NA	NA	NA	5	5	7.845
38	13A	NA	NA	NA	NA	NA	6	6	7.75
39	20B	n95mask	03	01	ct	13	5	5	7.412
39	20B	no_mask	03	02	jt	13	5	5	8.447
39	20B	dispose	03	03	jt	13	6	6	12.634
39	20B	fabric1	03	04	jt	13	5	5	10.445
39	20B	fabric2	03	05	jt	13	6	6	13.805
39	20B	n95mask	03	06	jt	13	7	7	12.849
39	20B	no_mask	03	07	ct	13	6	6	8.327
39	20B	dispose	03	08	ct	13	7	7	7.876
39	20B	fabric1	03	09	ct	13	5	3	11.061
39	20B	fabric2	03	10	ct	13	5	5	7.389
39	20B	n95mask	19	01	ct	3	5	2	12.088
39	20B	no_mask	19	02	jt	3	5	4	8.338
39	20B	dispose	19	03	jt	3	5	5	14.124
39	20B	fabric1	19	04	jt	3	7	2	9.421
39	20B	fabric2	19	05	jt	3	5	3	12.727
39	20B	n95mask	19	06	jt	3	4	2	11.688
39	20B	no_mask	19	07	ct	3	5	5	8.725
39	20B	dispose	19	08	ct	3	5	4	14.044
39	20B	fabric1	19	09	ct	3	5	3	8.299
39	20B	fabric2	19	10	ct	3	6	6	9.07
39	20B	NA	NA	NA	NA	NA	5	5	11.388
39	20B	NA	NA	NA	NA	NA	6	6	6.404
40	19B	fabric2	03	01	ct	13	5	5	9.197
40	19B	n95mask	03	02	ct	13	5	5	16.927
40	19B	no_mask	03	03	jt	13	6	6	12.478
40	19B	dispose	03	04	jt	13	5	5	8.625
40	19B	fabric1	03	05	jt	13	6	6	15.799
40	19B	fabric2	03	06	jt	13	7	7	13.061
40	19B	n95mask	03	07	jt	13	6	6	12.31
40	19B	no_mask	03	08	ct	13	7	7	13.6
40	19B	dispose	03	09	ct	13	5	5	10.204
40	19B	fabric1	03	10	ct	13	5	5	9.98
40	19B	fabric2	19	01	ct	3	5	4	12.95
40	19B	n95mask	19	02	ct	3	5	0	12.286
40	19B	no_mask	19	03	jt	3	5	0	17.23
40	19B	dispose	19	04	jt	3	7	0	6.635
40	19B	fabric1	19	05	jt	3	5	0	14.51
40	19B	fabric2	19	06	jt	3	4	3	10.416
40	19B	n95mask	19	07	jt	3	5	5	10.643
40	19B	no_mask	19	08	ct	3	5	4	14.29
40	19B	dispose	19	09	ct	3	5	2	14.234
40	19B	fabric1	19	10	ct	3	6	3	18.326
40	19B	NA	NA	NA	NA	NA	5	5	19.577
40	19B	NA	NA	NA	NA	NA	6	6	11.788
41	18B	fabric1	03	01	ct	13	5	5	13.123
41	18B	fabric2	03	02	ct	13	5	5	8.825
41	18B	n95mask	03	03	ct	13	6	6	14.323
41	18B	no_mask	03	04	jt	13	5	5	7.205
41	18B	dispose	03	05	jt	13	6	6	0.519
41	18B	fabric1	03	06	jt	13	7	7	13.87
41	18B	fabric2	03	07	jt	13	6	6	8.362
41	18B	n95mask	03	08	jt	13	7	7	9.765
41	18B	no_mask	03	09	ct	13	5	5	8.813
41	18B	dispose	03	10	ct	13	5	5	7.76
41	18B	fabric1	19	01	ct	3	5	1	18.182
41	18B	fabric2	19	02	ct	3	5	3	10.88
41	18B	n95mask	19	03	ct	3	5	0	25.189
41	18B	no_mask	19	04	jt	3	7	2	17.567
41	18B	dispose	19	05	jt	3	5	1	17.934
41	18B	fabric1	19	06	jt	3	4	1	10.802
41	18B	fabric2	19	07	jt	3	5	3	12.764
41	18B	n95mask	19	08	jt	3	5	5	10.964
41	18B	no_mask	19	09	ct	3	5	4	12.618
41	18B	dispose	19	10	ct	3	6	3	12.495
41	18B	NA	NA	NA	NA	NA	5	5	11.397
41	18B	NA	NA	NA	NA	NA	6	6	7.437
42	17B	dispose	03	01	ct	13	5	5	8.348
42	17B	fabric1	03	02	ct	13	5	5	9.416
42	17B	fabric2	03	03	ct	13	6	6	9.308
42	17B	n95mask	03	04	ct	13	5	5	7.244
42	17B	no_mask	03	05	jt	13	6	6	9.08
42	17B	dispose	03	06	jt	13	7	7	8.757
42	17B	fabric1	03	07	jt	13	6	6	10.187
42	17B	fabric2	03	08	jt	13	7	7	8.003
42	17B	n95mask	03	09	jt	13	5	5	11.3
42	17B	no_mask	03	10	ct	13	5	5	8.682
42	17B	dispose	19	01	ct	3	5	4	17.755
42	17B	fabric1	19	02	ct	3	5	4	7.539
42	17B	fabric2	19	03	ct	3	5	1	19.663
42	17B	n95mask	19	04	ct	3	7	1	16.771
42	17B	no_mask	19	05	jt	3	5	4	8.533
42	17B	dispose	19	06	jt	3	4	0	10.396
42	17B	fabric1	19	07	jt	3	5	4	12.551
42	17B	fabric2	19	08	jt	3	5	1	8.602
42	17B	n95mask	19	09	jt	3	5	1	10.304
42	17B	no_mask	19	10	ct	3	6	5	9.676
42	17B	NA	NA	NA	NA	NA	5	5	10.049
42	17B	NA	NA	NA	NA	NA	6	6	7.214
43	1A	no_mask	03	01	jt	3	5	0	10.998
43	1A	dispose	03	02	jt	3	5	0	11.92
43	1A	fabric1	03	03	jt	3	6	0	12.141
43	1A	fabric2	03	04	jt	3	5	1	10.62
43	1A	n95mask	03	05	jt	3	6	1	10.116
43	1A	no_mask	03	06	ct	3	7	6	13.661
43	1A	dispose	03	07	ct	3	6	1	16.737
43	1A	fabric1	03	08	ct	3	7	0	11.462
43	1A	fabric2	03	09	ct	3	5	1	19.798
43	1A	n95mask	03	10	ct	3	5	3	9.48
43	1A	no_mask	19	01	jt	13	5	5	11.11
43	1A	dispose	19	02	jt	13	5	5	6.367
43	1A	fabric1	19	03	jt	13	5	4	10.962
43	1A	fabric2	19	04	jt	13	7	7	7.718
43	1A	n95mask	19	05	jt	13	5	5	7.868
43	1A	no_mask	19	06	ct	13	4	4	6.682
43	1A	dispose	19	07	ct	13	5	5	8.148
43	1A	fabric1	19	08	ct	13	5	5	6.025
43	1A	fabric2	19	09	ct	13	5	5	7.031
43	1A	n95mask	19	10	ct	13	6	6	8.663
43	1A	NA	NA	NA	NA	NA	5	5	9.517
43	1A	NA	NA	NA	NA	NA	6	6	7.453
44	3A	fabric1	03	01	jt	3	5	0	87.449
44	3A	fabric2	03	02	jt	3	5	0	245.229
44	3A	n95mask	03	03	jt	3	6	3	18.888
44	3A	no_mask	03	04	ct	3	5	4	91.497
44	3A	dispose	03	05	ct	3	6	0	30.368
44	3A	fabric1	03	06	ct	3	7	1	191.979
44	3A	fabric2	03	07	ct	3	6	0	540.872
44	3A	n95mask	03	08	ct	3	7	2	87.442
44	3A	no_mask	03	09	jt	3	5	3	398.679
44	3A	dispose	03	10	jt	3	5	0	29.751
44	3A	fabric1	19	01	jt	13	5	4	41.674
44	3A	fabric2	19	02	jt	13	5	5	37.117
44	3A	n95mask	19	03	jt	13	5	5	9.717
44	3A	no_mask	19	04	ct	13	7	7	13.626
44	3A	dispose	19	05	ct	13	5	5	11.674
44	3A	fabric1	19	06	ct	13	4	4	9.457
44	3A	fabric2	19	07	ct	13	5	5	12.051
44	3A	n95mask	19	08	ct	13	5	5	11.968
44	3A	no_mask	19	09	jt	13	5	5	8.665
44	3A	dispose	19	10	jt	13	6	6	8.227
44	3A	NA	NA	NA	NA	NA	5	5	15.098
44	3A	NA	NA	NA	NA	NA	6	6	9.798
45	4A	fabric2	03	01	jt	3	5	0	14.796
45	4A	n95mask	03	02	jt	3	5	0	31.294
45	4A	no_mask	03	03	ct	3	6	1	11.778
45	4A	dispose	03	04	ct	3	5	1	9.918
45	4A	fabric1	03	05	ct	3	6	3	12.199
45	4A	fabric2	03	06	ct	3	7	1	13.489
45	4A	n95mask	03	07	ct	3	6	1	11.597
45	4A	no_mask	03	08	jt	3	7	0	9.118
45	4A	dispose	03	09	jt	3	5	0	9.996
45	4A	fabric1	03	10	jt	3	5	0	9.516
45	4A	fabric2	19	01	jt	13	5	4	11.437
45	4A	n95mask	19	02	jt	13	5	5	9.562
45	4A	no_mask	19	03	ct	13	5	3	13.22
45	4A	dispose	19	04	ct	13	7	7	17.65
45	4A	fabric1	19	05	ct	13	5	3	10.604
45	4A	fabric2	19	06	ct	13	4	4	8.303
45	4A	n95mask	19	07	ct	13	5	5	10.472
45	4A	no_mask	19	08	jt	13	5	5	10.781
45	4A	dispose	19	09	jt	13	5	4	10.507
45	4A	fabric1	19	10	jt	13	6	0	9.296
45	4A	NA	NA	NA	NA	NA	5	5	10.784
45	4A	NA	NA	NA	NA	NA	6	6	12.982
46	6A	no_mask	03	01	ct	3	5	2	13.578
46	6A	dispose	03	02	ct	3	5	4	10.803
46	6A	fabric1	03	03	ct	3	6	0	35.328
46	6A	fabric2	03	04	ct	3	5	0	341.871
46	6A	n95mask	03	05	ct	3	6	2	29.922
46	6A	no_mask	03	06	jt	3	7	1	20.381
46	6A	dispose	03	07	jt	3	6	0	32.007
46	6A	fabric1	03	08	jt	3	7	0	928.306
46	6A	fabric2	03	09	jt	3	5	0	10.631
46	6A	n95mask	03	10	jt	3	5	0	175.22
46	6A	no_mask	19	01	ct	13	5	5	6.103
46	6A	dispose	19	02	ct	13	5	5	7.183
46	6A	fabric1	19	03	ct	13	5	5	9.245
46	6A	fabric2	19	04	ct	13	7	7	7.049
46	6A	n95mask	19	05	ct	13	5	3	10.03
46	6A	no_mask	19	06	jt	13	4	4	6.813
46	6A	dispose	19	07	jt	13	5	4	6.505
46	6A	fabric1	19	08	jt	13	5	5	6.578
46	6A	fabric2	19	09	jt	13	5	5	5.837
46	6A	n95mask	19	10	jt	13	6	6	9.547
46	6A	NA	NA	NA	NA	NA	6	5	24.955
46	6A	NA	NA	NA	NA	NA	5	5	179.048
47	7A	dispose	03	01	ct	3	5	3	14.025
47	7A	fabric1	03	02	ct	3	5	0	35.401
47	7A	fabric2	03	03	ct	3	6	3	20.455
47	7A	n95mask	03	04	ct	3	5	2	17.483
47	7A	no_mask	03	05	jt	3	6	0	19.047
47	7A	dispose	03	06	jt	3	7	0	19.865
47	7A	fabric1	03	07	jt	3	6	0	18.716
47	7A	fabric2	03	08	jt	3	7	0	29.207
47	7A	n95mask	03	09	jt	3	5	0	22.608
47	7A	no_mask	03	10	ct	3	5	0	19.849
47	7A	dispose	19	01	ct	13	5	5	16.302
47	7A	fabric1	19	02	ct	13	5	5	11.609
47	7A	fabric2	19	03	ct	13	5	5	16.783
47	7A	n95mask	19	04	ct	13	7	7	19.832
47	7A	no_mask	19	05	jt	13	5	4	19.156
47	7A	dispose	19	06	jt	13	4	4	18.037
47	7A	fabric1	19	07	jt	13	5	5	17.094
47	7A	fabric2	19	08	jt	13	5	5	17.299
47	7A	n95mask	19	09	jt	13	5	5	12.136
47	7A	no_mask	19	10	ct	13	6	6	14.184
47	7A	NA	NA	NA	NA	NA	5	5	28.122
47	7A	NA	NA	NA	NA	NA	6	6	13.923
48	8A	fabric1	03	01	ct	3	5	2	28.99
48	8A	fabric2	03	02	ct	3	5	4	14.243
48	8A	n95mask	03	03	ct	3	6	3	15.63
48	8A	no_mask	03	04	jt	3	5	3	16.224
48	8A	dispose	03	05	jt	3	6	5	10.645
48	8A	fabric1	03	06	jt	3	7	2	12.969
48	8A	fabric2	03	07	jt	3	6	2	13.325
48	8A	n95mask	03	08	jt	3	7	1	19.238
48	8A	no_mask	03	09	ct	3	5	4	9.834
48	8A	dispose	03	10	ct	3	5	2	11.969
48	8A	fabric1	19	01	ct	13	5	5	12.028
48	8A	fabric2	19	02	ct	13	5	5	10.203
48	8A	n95mask	19	03	ct	13	5	5	9.321
48	8A	no_mask	19	04	jt	13	7	7	10.982
48	8A	dispose	19	05	jt	13	5	5	10.049
48	8A	fabric1	19	06	jt	13	4	4	6.75
48	8A	fabric2	19	07	jt	13	5	5	9.315
48	8A	n95mask	19	08	jt	13	5	5	7.305
48	8A	no_mask	19	09	ct	13	5	5	6.351
48	8A	dispose	19	10	ct	13	6	6	9.257
48	8A	NA	NA	NA	NA	NA	5	5	7.302
48	8A	NA	NA	NA	NA	NA	6	6	9.286
49	9A	fabric2	03	01	ct	3	5	1	16.909
49	9A	n95mask	03	02	ct	3	5	0	20.771
49	9A	no_mask	03	03	jt	3	6	1	6.739
49	9A	dispose	03	04	jt	3	5	1	11.381
49	9A	fabric1	03	05	jt	3	6	1	19.675
49	9A	fabric2	03	06	jt	3	7	0	9.339
49	9A	n95mask	03	07	jt	3	6	2	14.656
49	9A	no_mask	03	08	ct	3	7	0	10.281
49	9A	dispose	03	09	ct	3	5	0	49.145
49	9A	fabric1	03	10	ct	3	5	0	8.378
49	9A	fabric2	19	01	ct	13	5	5	5.301
49	9A	n95mask	19	02	ct	13	5	5	5.275
49	9A	no_mask	19	03	jt	13	5	5	7.598
49	9A	dispose	19	04	jt	13	7	7	6.721
49	9A	fabric1	19	05	jt	13	5	5	9.394
49	9A	fabric2	19	06	jt	13	4	4	4.31
49	9A	n95mask	19	07	jt	13	5	4	5.288
49	9A	no_mask	19	08	ct	13	5	5	10.138
49	9A	dispose	19	09	ct	13	5	5	8.505
49	9A	fabric1	19	10	ct	13	6	6	5.114
49	9A	NA	NA	NA	NA	NA	5	5	8.4
49	9A	NA	NA	NA	NA	NA	6	6	15.25
50	10A	n95mask	03	01	ct	3	5	0	13.807
50	10A	no_mask	03	02	jt	3	5	0	18.06
50	10A	dispose	03	03	jt	3	6	0	7.813
50	10A	fabric1	03	04	jt	3	5	0	8.017
50	10A	fabric2	03	05	jt	3	6	0	23.25
50	10A	n95mask	03	06	jt	3	7	0	10.376
50	10A	no_mask	03	07	ct	3	6	0	6.49
50	10A	dispose	03	08	ct	3	7	0	12.358
50	10A	fabric1	03	09	ct	3	5	0	10.131
50	10A	fabric2	03	10	ct	3	5	0	6.429
50	10A	n95mask	19	01	ct	13	5	5	20.378
50	10A	no_mask	19	02	jt	13	5	5	8.858
50	10A	dispose	19	03	jt	13	5	3	10.967
50	10A	fabric1	19	04	jt	13	7	4	13.417
50	10A	fabric2	19	05	jt	13	5	4	10.14
50	10A	n95mask	19	06	jt	13	4	4	7.655
50	10A	no_mask	19	07	ct	13	5	5	12.583
50	10A	dispose	19	08	ct	13	5	5	11.687
50	10A	fabric1	19	09	ct	13	5	5	9.067
50	10A	fabric2	19	10	ct	13	6	5	16.316
50	10A	NA	NA	NA	NA	NA	5	5	13.62
50	10A	NA	NA	NA	NA	NA	6	6	8.238
51	11A	no_mask	03	01	jt	13	5	4	5.033
51	11A	dispose	03	02	jt	13	5	5	4.559
51	11A	fabric1	03	03	jt	13	6	6	5.565
51	11A	fabric2	03	04	jt	13	5	5	4.463
51	11A	n95mask	03	05	jt	13	6	5	6.169
51	11A	no_mask	03	06	ct	13	7	7	7.162
51	11A	dispose	03	07	ct	13	6	6	4.297
51	11A	fabric1	03	08	ct	13	7	7	5.143
51	11A	fabric2	03	09	ct	13	5	4	5.489
51	11A	n95mask	03	10	ct	13	5	5	4.079
51	11A	no_mask	19	01	jt	3	5	1	14.388
51	11A	dispose	19	02	jt	3	5	0	9.063
51	11A	fabric1	19	03	jt	3	5	0	5.723
51	11A	fabric2	19	04	jt	3	7	1	12.745
51	11A	n95mask	19	05	jt	3	5	0	20.433
51	11A	no_mask	19	06	ct	3	4	3	27.202
51	11A	dispose	19	07	ct	3	5	3	6.724
51	11A	fabric1	19	08	ct	3	5	0	8.377
51	11A	fabric2	19	09	ct	3	5	2	8.184
51	11A	n95mask	19	10	ct	3	6	1	4.9
51	11A	NA	NA	NA	NA	NA	5	5	9.124
51	11A	NA	NA	NA	NA	NA	6	6	21.036
52	11A	no_mask	03	01	jt	13	5	5	8.072
52	11A	dispose	03	02	jt	13	5	5	8.933
52	11A	fabric1	03	03	jt	13	6	6	8.083
52	11A	fabric2	03	04	jt	13	5	5	10.101
52	11A	n95mask	03	05	jt	13	6	6	7.707
52	11A	no_mask	03	06	ct	13	7	7	9.247
52	11A	dispose	03	07	ct	13	6	6	7.195
52	11A	fabric1	03	08	ct	13	7	7	8.738
52	11A	fabric2	03	09	ct	13	5	4	8.459
52	11A	n95mask	03	10	ct	13	5	5	7
52	11A	no_mask	19	01	jt	3	5	0	7.723
52	11A	dispose	19	02	jt	3	5	1	12.938
52	11A	fabric1	19	03	jt	3	5	0	8.31
52	11A	fabric2	19	04	jt	3	7	0	9.456
52	11A	n95mask	19	05	jt	3	5	0	10.257
52	11A	no_mask	19	06	ct	3	4	3	8.693
52	11A	dispose	19	07	ct	3	5	2	11.289
52	11A	fabric1	19	08	ct	3	5	0	8.24
52	11A	fabric2	19	09	ct	3	5	0	8.671
52	11A	n95mask	19	10	ct	3	6	1	7.038
52	11A	NA	NA	NA	NA	NA	5	5	10.271
52	11A	NA	NA	NA	NA	NA	6	6	9.273
53	12A	dispose	03	01	jt	13	5	4	5.841
53	12A	fabric1	03	02	jt	13	5	5	8.853
53	12A	fabric2	03	03	jt	13	6	6	7.546
53	12A	n95mask	03	04	jt	13	5	5	5.8
53	12A	no_mask	03	05	ct	13	6	6	8.614
53	12A	dispose	03	06	ct	13	7	7	11.373
53	12A	fabric1	03	07	ct	13	6	6	7.263
53	12A	fabric2	03	08	ct	13	7	7	6.266
53	12A	n95mask	03	09	ct	13	5	5	6.957
53	12A	no_mask	03	10	jt	13	5	5	6.186
53	12A	dispose	19	01	jt	3	5	3	12.507
53	12A	fabric1	19	02	jt	3	5	3	9.251
53	12A	fabric2	19	03	jt	3	5	0	16.641
53	12A	n95mask	19	04	jt	3	7	1	9.825
53	12A	no_mask	19	05	ct	3	5	1	11.44
53	12A	dispose	19	06	ct	3	4	4	7.332
53	12A	fabric1	19	07	ct	3	5	1	7.595
53	12A	fabric2	19	08	ct	3	5	3	12.199
53	12A	n95mask	19	09	ct	3	5	0	7.846
53	12A	no_mask	19	10	jt	3	6	4	8.07
53	12A	NA	NA	NA	NA	NA	5	5	8.716
53	12A	NA	NA	NA	NA	NA	6	6	6.911
54	14A	fabric2	03	01	jt	13	5	5	4.738
54	14A	n95mask	03	02	jt	13	5	5	5.653
54	14A	no_mask	03	03	ct	13	6	6	6.172
54	14A	dispose	03	04	ct	13	5	5	4.662
54	14A	fabric1	03	05	ct	13	6	6	5.271
54	14A	fabric2	03	06	ct	13	7	6	6.6
54	14A	n95mask	03	07	ct	13	6	6	5.789
54	14A	no_mask	03	08	jt	13	7	7	4.769
54	14A	dispose	03	09	jt	13	5	5	4.774
54	14A	fabric1	03	10	jt	13	5	4	4.78
54	14A	fabric2	19	01	jt	3	5	0	4.282
54	14A	n95mask	19	02	jt	3	5	0	4.846
54	14A	no_mask	19	03	ct	3	5	0	3.868
54	14A	dispose	19	04	ct	3	7	1	5.194
54	14A	fabric1	19	05	ct	3	5	0	4.436
54	14A	fabric2	19	06	ct	3	4	1	6.296
54	14A	n95mask	19	07	ct	3	5	4	5.581
54	14A	no_mask	19	08	jt	3	5	0	0.568
54	14A	dispose	19	09	jt	3	5	1	3.389
54	14A	fabric1	19	10	jt	3	6	0	3.443
54	14A	NA	NA	NA	NA	NA	6	5	4.01
54	14A	NA	NA	NA	NA	NA	5	5	11.698
55	15A	n95mask	03	01	jt	13	5	4	6.204
55	15A	no_mask	03	02	ct	13	5	5	6.621
55	15A	dispose	03	03	ct	13	6	6	8.185
55	15A	fabric1	03	04	ct	13	5	5	7.699
55	15A	fabric2	03	05	ct	13	6	6	9.372
55	15A	n95mask	03	06	ct	13	7	7	7.55
55	15A	no_mask	03	07	jt	13	6	6	8.885
55	15A	dispose	03	08	jt	13	7	7	6.231
55	15A	fabric1	03	09	jt	13	5	5	6.193
55	15A	fabric2	03	10	jt	13	5	5	6.497
55	15A	n95mask	19	01	jt	3	5	0	8.293
55	15A	no_mask	19	02	ct	3	5	0	8.077
55	15A	dispose	19	03	ct	3	5	5	8.723
55	15A	fabric1	19	04	ct	3	7	0	13.548
55	15A	fabric2	19	05	ct	3	5	0	7.776
55	15A	n95mask	19	06	ct	3	4	0	8.24
55	15A	no_mask	19	07	jt	3	5	1	7.464
55	15A	dispose	19	08	jt	3	5	0	6.636
55	15A	fabric1	19	09	jt	3	5	1	6.763
55	15A	fabric2	19	10	jt	3	6	0	7.849
55	15A	NA	NA	NA	NA	NA	5	5	6.74
55	15A	NA	NA	NA	NA	NA	6	6	6.259
56	16A	no_mask	03	01	ct	13	5	5	6.332
56	16A	dispose	03	02	ct	13	5	5	9.15
56	16A	fabric1	03	03	ct	13	6	6	7.204
56	16A	fabric2	03	04	ct	13	5	5	5.669
56	16A	n95mask	03	05	ct	13	6	6	7.728
56	16A	no_mask	03	06	jt	13	7	7	7.378
56	16A	dispose	03	07	jt	13	6	6	6.554
56	16A	fabric1	03	08	jt	13	7	7	6.868
56	16A	fabric2	03	09	jt	13	5	5	7.894
56	16A	n95mask	03	10	jt	13	5	5	7.217
56	16A	no_mask	19	01	ct	3	5	2	8.741
56	16A	dispose	19	02	ct	3	5	4	8.658
56	16A	fabric1	19	03	ct	3	5	0	7.729
56	16A	fabric2	19	04	ct	3	7	2	10.583
56	16A	n95mask	19	05	ct	3	5	0	9.952
56	16A	no_mask	19	06	jt	3	4	3	7.731
56	16A	dispose	19	07	jt	3	5	0	16.009
56	16A	fabric1	19	08	jt	3	5	0	17.67
56	16A	fabric2	19	09	jt	3	5	0	8.051
56	16A	n95mask	19	10	jt	3	6	1	8.247
56	16A	NA	NA	NA	NA	NA	5	5	8.587
56	16A	NA	NA	NA	NA	NA	6	6	10.16
57	17A	dispose	03	01	ct	13	5	1	14.977
57	17A	fabric1	03	02	ct	13	5	4	19.377
57	17A	fabric2	03	03	ct	13	6	5	13.759
57	17A	n95mask	03	04	ct	13	5	2	18.642
57	17A	no_mask	03	05	jt	13	6	0	58.665
57	17A	dispose	03	06	jt	13	7	2	12.787
57	17A	fabric1	03	07	jt	13	6	5	15.248
57	17A	fabric2	03	08	jt	13	7	6	13.399
57	17A	n95mask	03	09	jt	13	5	3	12.77
57	17A	no_mask	03	10	ct	13	5	5	10.84
57	17A	dispose	19	01	ct	3	5	0	3.002
57	17A	fabric1	19	02	ct	3	5	0	3.005
57	17A	fabric2	19	03	ct	3	5	0	1.61
57	17A	n95mask	19	04	ct	3	7	0	9.659
57	17A	no_mask	19	05	jt	3	5	0	1.97
57	17A	dispose	19	06	jt	3	4	0	9.177
57	17A	fabric1	19	07	jt	3	5	0	77.068
57	17A	fabric2	19	08	jt	3	5	0	1.612
57	17A	n95mask	19	09	jt	3	5	0	1.986
57	17A	no_mask	19	10	ct	3	6	0	1.925
57	17A	NA	NA	NA	NA	NA	5	1	18.021
57	17A	NA	NA	NA	NA	NA	6	5	18.207
58	18A	fabric1	03	01	ct	13	5	5	6.771
58	18A	fabric2	03	02	ct	13	5	5	7.346
58	18A	n95mask	03	03	ct	13	6	6	6.568
58	18A	no_mask	03	04	jt	13	5	5	5.986
58	18A	dispose	03	05	jt	13	6	6	6.598
58	18A	fabric1	03	06	jt	13	7	7	6.567
58	18A	fabric2	03	07	jt	13	6	6	4.699
58	18A	n95mask	03	08	jt	13	7	6	6.511
58	18A	no_mask	03	09	ct	13	5	5	4.309
58	18A	dispose	03	10	ct	13	5	5	7.947
58	18A	fabric1	19	01	ct	3	5	1	6.572
58	18A	fabric2	19	02	ct	3	5	3	9.085
58	18A	n95mask	19	03	ct	3	5	0	7.992
58	18A	no_mask	19	04	jt	3	7	2	9.046
58	18A	dispose	19	05	jt	3	5	0	7.137
58	18A	fabric1	19	06	jt	3	4	0	10.965
58	18A	fabric2	19	07	jt	3	5	0	8.61
58	18A	n95mask	19	08	jt	3	5	0	8.415
58	18A	no_mask	19	09	ct	3	5	1	9.388
58	18A	dispose	19	10	ct	3	6	5	7.559
58	18A	NA	NA	NA	NA	NA	5	5	7.222
58	18A	NA	NA	NA	NA	NA	6	6	12.145
59	19A	fabric2	03	01	ct	13	5	5	5.033
59	19A	n95mask	03	02	ct	13	5	5	8
59	19A	no_mask	03	03	jt	13	6	6	5.696
59	19A	dispose	03	04	jt	13	5	5	5.825
59	19A	fabric1	03	05	jt	13	6	6	5.387
59	19A	fabric2	03	06	jt	13	7	7	7.09
59	19A	n95mask	03	07	jt	13	6	6	5.767
59	19A	no_mask	03	08	ct	13	7	7	7.891
59	19A	dispose	03	09	ct	13	5	5	5.465
59	19A	fabric1	03	10	ct	13	5	5	4.974
59	19A	fabric2	19	01	ct	3	5	1	9.172
59	19A	n95mask	19	02	ct	3	5	2	8.164
59	19A	no_mask	19	03	jt	3	5	0	15.691
59	19A	dispose	19	04	jt	3	7	1	23.983
59	19A	fabric1	19	05	jt	3	5	0	8.136
59	19A	fabric2	19	06	jt	3	4	3	8.579
59	19A	n95mask	19	07	jt	3	5	2	8.944
59	19A	no_mask	19	08	ct	3	5	0	13.572
59	19A	dispose	19	09	ct	3	5	2	10.751
59	19A	fabric1	19	10	ct	3	6	0	7.792
59	19A	NA	NA	NA	NA	NA	6	3	11.317
59	19A	NA	NA	NA	NA	NA	5	5	7.626
60	1B	no_mask	03	01	jt	3	5	4	8.501
60	1B	dispose	03	02	jt	3	5	0	16.315
60	1B	fabric1	03	03	jt	3	6	0	4.956
60	1B	fabric2	03	04	jt	3	5	5	4.919
60	1B	n95mask	03	05	jt	3	6	3	4.987
60	1B	no_mask	03	06	ct	3	7	7	7.736
60	1B	dispose	03	07	ct	3	6	5	6.129
60	1B	fabric1	03	08	ct	3	7	2	8.836
60	1B	fabric2	03	09	ct	3	5	4	11.851
60	1B	n95mask	03	10	ct	3	5	2	8.864
60	1B	no_mask	19	01	jt	13	5	5	4.953
60	1B	dispose	19	02	jt	13	5	2	7.427
60	1B	fabric1	19	03	jt	13	5	5	4.878
60	1B	fabric2	19	04	jt	13	7	7	5.277
60	1B	n95mask	19	05	jt	13	5	5	4.95
60	1B	no_mask	19	06	ct	13	4	4	4.33
60	1B	dispose	19	07	ct	13	5	5	11.145
60	1B	fabric1	19	08	ct	13	5	5	5.474
60	1B	fabric2	19	09	ct	13	5	5	4.293
60	1B	n95mask	19	10	ct	13	6	6	4.369
60	1B	NA	NA	NA	NA	NA	5	5	6.129
60	1B	NA	NA	NA	NA	NA	6	6	4.713
61	2B	dispose	03	01	jt	3	5	5	9.458
61	2B	fabric1	03	02	jt	3	5	0	16.81
61	2B	fabric2	03	03	jt	3	6	2	8.709
61	2B	n95mask	03	04	jt	3	5	5	9.587
61	2B	no_mask	03	05	ct	3	6	6	8.4
61	2B	dispose	03	06	ct	3	7	7	9.823
61	2B	fabric1	03	07	ct	3	6	5	8.563
61	2B	fabric2	03	08	ct	3	7	6	8.349
61	2B	n95mask	03	09	ct	3	5	5	8.363
61	2B	no_mask	03	10	jt	3	5	5	8.063
61	2B	dispose	19	01	jt	13	5	5	9.464
61	2B	fabric1	19	02	jt	13	5	5	9.422
61	2B	fabric2	19	03	jt	13	5	0	21.664
61	2B	n95mask	19	04	jt	13	7	7	10.201
61	2B	no_mask	19	05	ct	13	5	5	10.92
61	2B	dispose	19	06	ct	13	4	4	6.155
61	2B	fabric1	19	07	ct	13	5	5	7.962
61	2B	fabric2	19	08	ct	13	5	5	8.626
61	2B	n95mask	19	09	ct	13	5	5	8.559
61	2B	no_mask	19	10	jt	13	6	5	9.848
61	2B	NA	NA	NA	NA	NA	5	5	10.3
61	2B	NA	NA	NA	NA	NA	6	6	10.18
62	3B	fabric1	03	01	jt	3	5	4	5.239
62	3B	fabric2	03	02	jt	3	5	1	17.661
62	3B	n95mask	03	03	jt	3	6	6	6.476
62	3B	no_mask	03	04	ct	3	5	5	5.776
62	3B	dispose	03	05	ct	3	6	5	10.963
62	3B	fabric1	03	06	ct	3	7	4	12.211
62	3B	fabric2	03	07	ct	3	6	6	6.828
62	3B	n95mask	03	08	ct	3	7	7	6.136
62	3B	no_mask	03	09	jt	3	5	5	5.833
62	3B	dispose	03	10	jt	3	5	5	5.603
62	3B	fabric1	19	01	jt	13	5	5	7.061
62	3B	fabric2	19	02	jt	13	5	4	7.569
62	3B	n95mask	19	03	jt	13	5	5	10.147
62	3B	no_mask	19	04	ct	13	7	7	9.136
62	3B	dispose	19	05	ct	13	5	5	7.044
62	3B	fabric1	19	06	ct	13	4	4	4.598
62	3B	fabric2	19	07	ct	13	5	5	6.303
62	3B	n95mask	19	08	ct	13	5	5	9.032
62	3B	no_mask	19	09	jt	13	5	5	6.454
62	3B	dispose	19	10	jt	13	6	6	12.397
62	3B	NA	NA	NA	NA	NA	5	5	9.968
62	3B	NA	NA	NA	NA	NA	6	6	8.357
63	4B	fabric2	03	01	jt	3	5	4	5.21
63	4B	n95mask	03	02	jt	3	5	1	7.019
63	4B	no_mask	03	03	ct	3	6	3	9.919
63	4B	dispose	03	04	ct	3	5	2	6.161
63	4B	fabric1	03	05	ct	3	6	4	16.229
63	4B	fabric2	03	06	ct	3	7	4	6.643
63	4B	n95mask	03	07	ct	3	6	4	6.35
63	4B	no_mask	03	08	jt	3	7	4	5.974
63	4B	dispose	03	09	jt	3	5	3	5.918
63	4B	fabric1	03	10	jt	3	5	2	8.223
63	4B	fabric2	19	01	jt	13	5	5	8.465
63	4B	n95mask	19	02	jt	13	5	4	5.744
63	4B	no_mask	19	03	ct	13	5	5	13.6
63	4B	dispose	19	04	ct	13	7	7	6.771
63	4B	fabric1	19	05	ct	13	5	4	5.252
63	4B	fabric2	19	06	ct	13	4	4	5.076
63	4B	n95mask	19	07	ct	13	5	5	6.681
63	4B	no_mask	19	08	jt	13	5	5	6.412
63	4B	dispose	19	09	jt	13	5	5	5.501
63	4B	fabric1	19	10	jt	13	6	6	10.2
63	4B	NA	NA	NA	NA	NA	5	5	7.434
63	4B	NA	NA	NA	NA	NA	6	6	4.431
64	5B	n95mask	03	01	jt	3	5	5	11.773
64	5B	no_mask	03	02	ct	3	5	5	6.629
64	5B	dispose	03	03	ct	3	6	3	8.966
64	5B	fabric1	03	04	ct	3	5	4	9.369
64	5B	fabric2	03	05	ct	3	6	6	5.625
64	5B	n95mask	03	06	ct	3	7	0	23.583
64	5B	no_mask	03	07	jt	3	6	6	5.964
64	5B	dispose	03	08	jt	3	7	7	6.179
64	5B	fabric1	03	09	jt	3	5	1	16.215
64	5B	fabric2	03	10	jt	3	5	0	10.261
64	5B	n95mask	19	01	jt	13	5	5	5.276
64	5B	no_mask	19	02	ct	13	5	5	6.263
64	5B	dispose	19	03	ct	13	5	5	8.122
64	5B	fabric1	19	04	ct	13	7	7	186.613
64	5B	fabric2	19	05	ct	13	5	5	11.789
64	5B	n95mask	19	06	ct	13	4	3	7.187
64	5B	no_mask	19	07	jt	13	5	5	9.745
64	5B	dispose	19	08	jt	13	5	5	6.092
64	5B	fabric1	19	09	jt	13	5	5	8.243
64	5B	fabric2	19	10	jt	13	6	6	5.746
64	5B	NA	NA	NA	NA	NA	5	5	9.162
64	5B	NA	NA	NA	NA	NA	6	6	6.241
65	6B	no_mask	03	01	ct	3	5	5	6.59
65	6B	dispose	03	02	ct	3	5	1	17.739
65	6B	fabric1	03	03	ct	3	6	5	8.232
65	6B	fabric2	03	04	ct	3	5	5	16.899
65	6B	n95mask	03	05	ct	3	6	5	7.768
65	6B	no_mask	03	06	jt	3	7	7	5.749
65	6B	dispose	03	07	jt	3	6	1	7.605
65	6B	fabric1	03	08	jt	3	7	3	8.703
65	6B	fabric2	03	09	jt	3	5	0	7.956
65	6B	n95mask	03	10	jt	3	5	0	32.228
65	6B	no_mask	19	01	ct	13	5	5	5.348
65	6B	dispose	19	02	ct	13	5	5	5.596
65	6B	fabric1	19	03	ct	13	5	5	10.092
65	6B	fabric2	19	04	ct	13	7	7	6.363
65	6B	n95mask	19	05	ct	13	5	5	6.607
65	6B	no_mask	19	06	jt	13	4	4	6.455
65	6B	dispose	19	07	jt	13	5	5	6.016
65	6B	fabric1	19	08	jt	13	5	5	6.393
65	6B	fabric2	19	09	jt	13	5	5	5.237
65	6B	n95mask	19	10	jt	13	6	6	5.465
65	6B	NA	NA	NA	NA	NA	5	5	11.428
65	6B	NA	NA	NA	NA	NA	6	6	4.346
66	7B	dispose	03	01	ct	3	5	5	8.266
66	7B	fabric1	03	02	ct	3	5	2	11.874
66	7B	fabric2	03	03	ct	3	6	4	19.798
66	7B	n95mask	03	04	ct	3	5	5	7.527
66	7B	no_mask	03	05	jt	3	6	5	8.156
66	7B	dispose	03	06	jt	3	7	6	10.499
66	7B	fabric1	03	07	jt	3	6	6	9.509
66	7B	fabric2	03	08	jt	3	7	3	13.724
66	7B	n95mask	03	09	jt	3	5	1	11.022
66	7B	no_mask	03	10	ct	3	5	5	8.946
66	7B	dispose	19	01	ct	13	5	5	7.336
66	7B	fabric1	19	02	ct	13	5	5	6.69
66	7B	fabric2	19	03	ct	13	5	5	10.846
66	7B	n95mask	19	04	ct	13	7	6	13.437
66	7B	no_mask	19	05	jt	13	5	4	8.89
66	7B	dispose	19	06	jt	13	4	4	8.067
66	7B	fabric1	19	07	jt	13	5	5	13.545
66	7B	fabric2	19	08	jt	13	5	5	7.697
66	7B	n95mask	19	09	jt	13	5	5	7.539
66	7B	no_mask	19	10	ct	13	6	6	8.162
66	7B	NA	NA	NA	NA	NA	5	4	14.88
66	7B	NA	NA	NA	NA	NA	6	6	7.556
67	8B	fabric1	03	01	ct	3	5	1	12.396
67	8B	fabric2	03	02	ct	3	5	3	9.724
67	8B	n95mask	03	03	ct	3	6	4	8.558
67	8B	no_mask	03	04	jt	3	5	4	9.377
67	8B	dispose	03	05	jt	3	6	2	7.683
67	8B	fabric1	03	06	jt	3	7	1	9.551
67	8B	fabric2	03	07	jt	3	6	1	11.144
67	8B	n95mask	03	08	jt	3	7	0	9.535
67	8B	no_mask	03	09	ct	3	5	0	6.844
67	8B	dispose	03	10	ct	3	5	1	5.609
67	8B	fabric1	19	01	ct	13	5	3	9.135
67	8B	fabric2	19	02	ct	13	5	5	6.389
67	8B	n95mask	19	03	ct	13	5	4	7.98
67	8B	no_mask	19	04	jt	13	7	7	9.425
67	8B	dispose	19	05	jt	13	5	1	6.873
67	8B	fabric1	19	06	jt	13	4	2	12.603
67	8B	fabric2	19	07	jt	13	5	5	9.882
67	8B	n95mask	19	08	jt	13	5	3	9.206
67	8B	no_mask	19	09	ct	13	5	5	6.561
67	8B	dispose	19	10	ct	13	6	5	6.798
67	8B	NA	NA	NA	NA	NA	5	5	6.85
67	8B	NA	NA	NA	NA	NA	6	6	6.749
68	10B	n95mask	03	01	ct	3	5	0	6.42
68	10B	no_mask	03	02	jt	3	5	0	13.039
68	10B	dispose	03	03	jt	3	6	4	6.764
68	10B	fabric1	03	04	jt	3	5	2	6.504
68	10B	fabric2	03	05	jt	3	6	1	6.751
68	10B	n95mask	03	06	jt	3	7	1	10.378
68	10B	no_mask	03	07	ct	3	6	3	14.572
68	10B	dispose	03	08	ct	3	7	0	6.4
68	10B	fabric1	03	09	ct	3	5	2	10.744
68	10B	fabric2	03	10	ct	3	5	4	7.62
68	10B	n95mask	19	01	ct	13	5	5	7.788
68	10B	no_mask	19	02	jt	13	5	5	9.509
68	10B	dispose	19	03	jt	13	5	5	10.042
68	10B	fabric1	19	04	jt	13	7	5	7.599
68	10B	fabric2	19	05	jt	13	5	5	8.273
68	10B	n95mask	19	06	jt	13	4	3	5.186
68	10B	no_mask	19	07	ct	13	5	5	5.737
68	10B	dispose	19	08	ct	13	5	5	5.948
68	10B	fabric1	19	09	ct	13	5	5	5.862
68	10B	fabric2	19	10	ct	13	6	6	8.418
68	10B	NA	NA	NA	NA	NA	5	5	10.77
68	10B	NA	NA	NA	NA	NA	6	6	5.502
69	11B	no_mask	03	01	jt	13	5	5	10.853
69	11B	dispose	03	02	jt	13	5	2	15.229
69	11B	fabric1	03	03	jt	13	6	3	47.635
69	11B	fabric2	03	04	jt	13	5	5	10.429
69	11B	n95mask	03	05	jt	13	6	6	11.517
69	11B	no_mask	03	06	ct	13	7	3	23.16
69	11B	dispose	03	07	ct	13	6	5	19.842
69	11B	fabric1	03	08	ct	13	7	6	10.292
69	11B	fabric2	03	09	ct	13	5	5	13.137
69	11B	n95mask	03	10	ct	13	5	5	8.615
69	11B	no_mask	19	01	jt	3	5	1	28.196
69	11B	dispose	19	02	jt	3	5	1	21.9
69	11B	fabric1	19	03	jt	3	5	3	13.437
69	11B	fabric2	19	04	jt	3	7	1	23.485
69	11B	n95mask	19	05	jt	3	5	0	11.882
69	11B	no_mask	19	06	ct	3	4	1	111.107
69	11B	dispose	19	07	ct	3	5	3	13.889
69	11B	fabric1	19	08	ct	3	5	1	20.568
69	11B	fabric2	19	09	ct	3	5	0	13.924
69	11B	n95mask	19	10	ct	3	6	6	15.904
69	11B	NA	NA	NA	NA	NA	5	3	21.867
69	11B	NA	NA	NA	NA	NA	6	6	33.071
70	12B	dispose	03	01	jt	13	5	5	6.572
70	12B	fabric1	03	02	jt	13	5	5	8.413
70	12B	fabric2	03	03	jt	13	6	5	14.269
70	12B	n95mask	03	04	jt	13	5	5	4.69
70	12B	no_mask	03	05	ct	13	6	6	6.861
70	12B	dispose	03	06	ct	13	7	7	5.766
70	12B	fabric1	03	07	ct	13	6	6	6.558
70	12B	fabric2	03	08	ct	13	7	7	5.891
70	12B	n95mask	03	09	ct	13	5	5	7.376
70	12B	no_mask	03	10	jt	13	5	5	5.817
70	12B	dispose	19	01	jt	3	5	2	7.941
70	12B	fabric1	19	02	jt	3	5	1	14.049
70	12B	fabric2	19	03	jt	3	5	4	8.149
70	12B	n95mask	19	04	jt	3	7	7	7.269
70	12B	no_mask	19	05	ct	3	5	5	6.612
70	12B	dispose	19	06	ct	3	4	4	8.729
70	12B	fabric1	19	07	ct	3	5	5	6.001
70	12B	fabric2	19	08	ct	3	5	5	5.86
70	12B	n95mask	19	09	ct	3	5	2	10.353
70	12B	no_mask	19	10	jt	3	6	6	5.484
70	12B	NA	NA	NA	NA	NA	5	5	8.166
70	12B	NA	NA	NA	NA	NA	6	6	6.702
71	13B	fabric1	03	01	jt	13	5	5	8.952
71	13B	fabric2	03	02	jt	13	5	3	9.596
71	13B	n95mask	03	03	jt	13	6	6	6.894
71	13B	no_mask	03	04	ct	13	5	5	6.103
71	13B	dispose	03	05	ct	13	6	6	6.091
71	13B	fabric1	03	06	ct	13	7	7	6.968
71	13B	fabric2	03	07	ct	13	6	6	6.107
71	13B	n95mask	03	08	ct	13	7	7	6.396
71	13B	no_mask	03	09	jt	13	5	5	6.601
71	13B	dispose	03	10	jt	13	5	5	6.663
71	13B	fabric1	19	01	jt	3	5	1	9.674
71	13B	fabric2	19	02	jt	3	5	2	17.315
71	13B	n95mask	19	03	jt	3	5	2	13.567
71	13B	no_mask	19	04	ct	3	7	7	9.758
71	13B	dispose	19	05	ct	3	5	2	15.468
71	13B	fabric1	19	06	ct	3	4	2	18.86
71	13B	fabric2	19	07	ct	3	5	5	7.066
71	13B	n95mask	19	08	ct	3	5	5	8.933
71	13B	no_mask	19	09	jt	3	5	5	7.643
71	13B	dispose	19	10	jt	3	6	5	7.649
71	13B	NA	NA	NA	NA	NA	5	5	7.369
71	13B	NA	NA	NA	NA	NA	6	6	7.815
72	15B	n95mask	03	01	jt	13	5	4	9.117
72	15B	no_mask	03	02	ct	13	5	5	7.876
72	15B	dispose	03	03	ct	13	6	6	11.351
72	15B	fabric1	03	04	ct	13	5	5	10.655
72	15B	fabric2	03	05	ct	13	6	6	8.407
72	15B	n95mask	03	06	ct	13	7	7	26.313
72	15B	no_mask	03	07	jt	13	6	6	9.855
72	15B	dispose	03	08	jt	13	7	7	8.855
72	15B	fabric1	03	09	jt	13	5	5	8.32
72	15B	fabric2	03	10	jt	13	5	5	8.691
72	15B	n95mask	19	01	jt	3	5	5	11.318
72	15B	no_mask	19	02	ct	3	5	4	22.911
72	15B	dispose	19	03	ct	3	5	1	28.849
72	15B	fabric1	19	04	ct	3	7	0	10.355
72	15B	fabric2	19	05	ct	3	5	5	10.063
72	15B	n95mask	19	06	ct	3	4	4	10.557
72	15B	no_mask	19	07	jt	3	5	4	10.277
72	15B	dispose	19	08	jt	3	5	0	8.924
72	15B	fabric1	19	09	jt	3	5	0	14.158
72	15B	fabric2	19	10	jt	3	6	5	14.563
72	15B	NA	NA	NA	NA	NA	5	5	13.318
72	15B	NA	NA	NA	NA	NA	6	6	8.461
73	16B	no_mask	03	01	ct	13	5	5	35.715
73	16B	dispose	03	02	ct	13	5	5	7.953
73	16B	fabric1	03	03	ct	13	6	6	7.367
73	16B	fabric2	03	04	ct	13	5	5	8.825
73	16B	n95mask	03	05	ct	13	6	6	6.344
73	16B	no_mask	03	06	jt	13	7	7	192.047
73	16B	dispose	03	07	jt	13	6	6	6.988
73	16B	fabric1	03	08	jt	13	7	7	7.22
73	16B	fabric2	03	09	jt	13	5	5	11.612
73	16B	n95mask	03	10	jt	13	5	5	15.564
73	16B	no_mask	19	01	ct	3	5	4	16.681
73	16B	dispose	19	02	ct	3	5	5	8.631
73	16B	fabric1	19	03	ct	3	5	0	8.195
73	16B	fabric2	19	04	ct	3	7	7	12.414
73	16B	n95mask	19	05	ct	3	5	5	10.914
73	16B	no_mask	19	06	jt	3	4	4	7.335
73	16B	dispose	19	07	jt	3	5	5	12.698
73	16B	fabric1	19	08	jt	3	5	4	11.814
73	16B	fabric2	19	09	jt	3	5	3	9.514
73	16B	n95mask	19	10	jt	3	6	6	10.248
73	16B	NA	NA	NA	NA	NA	5	5	9.381
73	16B	NA	NA	NA	NA	NA	6	6	6.866
74	18B	fabric1	03	01	ct	13	5	1	28.301
74	18B	fabric2	03	02	ct	13	5	5	15.951
74	18B	n95mask	03	03	ct	13	6	6	26.142
74	18B	no_mask	03	04	jt	13	5	5	19.424
74	18B	dispose	03	05	jt	13	6	5	20.945
74	18B	fabric1	03	06	jt	13	7	7	19.611
74	18B	fabric2	03	07	jt	13	6	6	13.949
74	18B	n95mask	03	08	jt	13	7	7	21.582
74	18B	no_mask	03	09	ct	13	5	5	14.548
74	18B	dispose	03	10	ct	13	5	5	13.827
74	18B	fabric1	19	01	ct	3	5	0	33.882
74	18B	fabric2	19	02	ct	3	5	1	30.823
74	18B	n95mask	19	03	ct	3	5	0	17.522
74	18B	no_mask	19	04	jt	3	7	0	29.948
74	18B	dispose	19	05	jt	3	5	1	12.005
74	18B	fabric1	19	06	jt	3	4	0	16.849
74	18B	fabric2	19	07	jt	3	5	1	12.9
74	18B	n95mask	19	08	jt	3	5	1	12.066
74	18B	no_mask	19	09	ct	3	5	0	15.181
74	18B	dispose	19	10	ct	3	6	2	15.055
74	18B	NA	NA	NA	NA	NA	5	4	34.642
74	18B	NA	NA	NA	NA	NA	6	6	35.426
75	19B	fabric2	03	01	ct	13	5	5	7.116
75	19B	n95mask	03	02	ct	13	5	5	9.272
75	19B	no_mask	03	03	jt	13	6	6	7.906
75	19B	dispose	03	04	jt	13	5	5	7.01
75	19B	fabric1	03	05	jt	13	6	5	8.853
75	19B	fabric2	03	06	jt	13	7	7	7.004
75	19B	n95mask	03	07	jt	13	6	6	7.386
75	19B	no_mask	03	08	ct	13	7	7	8.788
75	19B	dispose	03	09	ct	13	5	5	16.186
75	19B	fabric1	03	10	ct	13	5	4	27.032
75	19B	fabric2	19	01	ct	3	5	5	6.333
75	19B	n95mask	19	02	ct	3	5	0	8.565
75	19B	no_mask	19	03	jt	3	5	1	7.95
75	19B	dispose	19	04	jt	3	7	6	7.257
75	19B	fabric1	19	05	jt	3	5	2	8.244
75	19B	fabric2	19	06	jt	3	4	1	8.028
75	19B	n95mask	19	07	jt	3	5	3	13.618
75	19B	no_mask	19	08	ct	3	5	4	6.946
75	19B	dispose	19	09	ct	3	5	5	6.613
75	19B	fabric1	19	10	ct	3	6	3	9.099
75	19B	NA	NA	NA	NA	NA	5	5	8.448
75	19B	NA	NA	NA	NA	NA	6	6	7.069
76	20B	n95mask	03	01	ct	13	5	4	8.175
76	20B	no_mask	03	02	jt	13	5	3	17.783
76	20B	dispose	03	03	jt	13	6	6	9.766
76	20B	fabric1	03	04	jt	13	5	5	8.355
76	20B	fabric2	03	05	jt	13	6	4	10.165
76	20B	n95mask	03	06	jt	13	7	7	13.513
76	20B	no_mask	03	07	ct	13	6	6	15.722
76	20B	dispose	03	08	ct	13	7	3	13.507
76	20B	fabric1	03	09	ct	13	5	3	12.565
76	20B	fabric2	03	10	ct	13	5	5	8.904
76	20B	n95mask	19	01	ct	3	5	1	17.013
76	20B	no_mask	19	02	jt	3	5	4	14.927
76	20B	dispose	19	03	jt	3	5	2	10.673
76	20B	fabric1	19	04	jt	3	7	3	12.074
76	20B	fabric2	19	05	jt	3	5	0	106.588
76	20B	n95mask	19	06	jt	3	4	0	16.391
76	20B	no_mask	19	07	ct	3	5	5	8.509
76	20B	dispose	19	08	ct	3	5	1	15.41
76	20B	fabric1	19	09	ct	3	5	1	13.303
76	20B	fabric2	19	10	ct	3	6	4	11.208
76	20B	NA	NA	NA	NA	NA	5	5	10.747
76	20B	NA	NA	NA	NA	NA	6	6	9.869
77	1A	no_mask	03	01	jt	3	5	1	8.044
77	1A	dispose	03	02	jt	3	5	0	7.222
77	1A	fabric1	03	03	jt	3	6	1	11.69
77	1A	fabric2	03	04	jt	3	5	0	8.214
77	1A	n95mask	03	05	jt	3	6	0	5.783
77	1A	no_mask	03	06	ct	3	7	6	12.383
77	1A	dispose	03	07	ct	3	6	0	9.67
77	1A	fabric1	03	08	ct	3	7	0	11.756
77	1A	fabric2	03	09	ct	3	5	0	7.239
77	1A	n95mask	03	10	ct	3	5	1	11.147
77	1A	no_mask	19	01	jt	13	5	5	8.152
77	1A	dispose	19	02	jt	13	5	5	5.364
77	1A	fabric1	19	03	jt	13	5	2	11.035
77	1A	fabric2	19	04	jt	13	7	7	13.395
77	1A	n95mask	19	05	jt	13	5	5	6.45
77	1A	no_mask	19	06	ct	13	4	4	5.252
77	1A	dispose	19	07	ct	13	5	5	5.805
77	1A	fabric1	19	08	ct	13	5	5	6.697
77	1A	fabric2	19	09	ct	13	5	5	7.161
77	1A	n95mask	19	10	ct	13	6	6	8.977
77	1A	NA	NA	NA	NA	NA	5	5	7.294
77	1A	NA	NA	NA	NA	NA	6	6	5.612
78	3A	fabric1	03	01	jt	3	5	0	8.067
78	3A	fabric2	03	02	jt	3	5	0	11.789
78	3A	n95mask	03	03	jt	3	6	4	9.025
78	3A	no_mask	03	04	ct	3	5	0	11.234
78	3A	dispose	03	05	ct	3	6	1	9.015
78	3A	fabric1	03	06	ct	3	7	4	11.429
78	3A	fabric2	03	07	ct	3	6	1	8.243
78	3A	n95mask	03	08	ct	3	7	2	12.569
78	3A	no_mask	03	09	jt	3	5	0	12.164
78	3A	dispose	03	10	jt	3	5	0	14.618
78	3A	fabric1	19	01	jt	13	5	5	6.294
78	3A	fabric2	19	02	jt	13	5	5	4.976
78	3A	n95mask	19	03	jt	13	5	5	8.537
78	3A	no_mask	19	04	ct	13	7	7	7.679
78	3A	dispose	19	05	ct	13	5	5	6.158
78	3A	fabric1	19	06	ct	13	4	4	5.841
78	3A	fabric2	19	07	ct	13	5	5	7.641
78	3A	n95mask	19	08	ct	13	5	5	5.909
78	3A	no_mask	19	09	jt	13	5	5	6.337
78	3A	dispose	19	10	jt	13	6	6	7.759
78	3A	NA	NA	NA	NA	NA	5	5	6.453
78	3A	NA	NA	NA	NA	NA	6	6	5.27
79	4A	fabric2	03	01	jt	3	5	0	16.94
79	4A	n95mask	03	02	jt	3	5	0	10.621
79	4A	no_mask	03	03	ct	3	6	0	27.204
79	4A	dispose	03	04	ct	3	5	0	14.852
79	4A	fabric1	03	05	ct	3	6	0	19.691
79	4A	fabric2	03	06	ct	3	7	0	15.141
79	4A	n95mask	03	07	ct	3	6	0	20.648
79	4A	no_mask	03	08	jt	3	7	0	11.627
79	4A	dispose	03	09	jt	3	5	0	17.037
79	4A	fabric1	03	10	jt	3	5	0	23.679
79	4A	fabric2	19	01	jt	13	5	5	11.943
79	4A	n95mask	19	02	jt	13	5	4	22.282
79	4A	no_mask	19	03	ct	13	5	4	35.997
79	4A	dispose	19	04	ct	13	7	6	15.484
79	4A	fabric1	19	05	ct	13	5	3	14.761
79	4A	fabric2	19	06	ct	13	4	3	21.088
79	4A	n95mask	19	07	ct	13	5	5	18.09
79	4A	no_mask	19	08	jt	13	5	2	20.778
79	4A	dispose	19	09	jt	13	5	2	13.839
79	4A	fabric1	19	10	jt	13	6	4	12.544
79	4A	NA	NA	NA	NA	NA	5	4	14.576
79	4A	NA	NA	NA	NA	NA	6	6	14.112
80	6A	no_mask	03	01	ct	3	5	0	9.826
80	6A	dispose	03	02	ct	3	5	0	14.959
80	6A	fabric1	03	03	ct	3	6	1	11.832
80	6A	fabric2	03	04	ct	3	5	0	13.293
80	6A	n95mask	03	05	ct	3	6	0	17.473
80	6A	no_mask	03	06	jt	3	7	1	14.415
80	6A	dispose	03	07	jt	3	6	2	15.741
80	6A	fabric1	03	08	jt	3	7	1	10.874
80	6A	fabric2	03	09	jt	3	5	0	13.085
80	6A	n95mask	03	10	jt	3	5	1	35.64
80	6A	no_mask	19	01	ct	13	5	5	9.4
80	6A	dispose	19	02	ct	13	5	5	8.475
80	6A	fabric1	19	03	ct	13	5	3	18.842
80	6A	fabric2	19	04	ct	13	7	7	13.417
80	6A	n95mask	19	05	ct	13	5	4	16.645
80	6A	no_mask	19	06	jt	13	4	4	7.041
80	6A	dispose	19	07	jt	13	5	3	9.822
80	6A	fabric1	19	08	jt	13	5	4	9.658
80	6A	fabric2	19	09	jt	13	5	5	9.218
80	6A	n95mask	19	10	jt	13	6	6	12.882
80	6A	NA	NA	NA	NA	NA	5	5	6.983
80	6A	NA	NA	NA	NA	NA	6	6	7.011
81	7A	dispose	03	01	ct	3	5	3	11.713
81	7A	fabric1	03	02	ct	3	5	0	7.645
81	7A	fabric2	03	03	ct	3	6	4	9.148
81	7A	n95mask	03	04	ct	3	5	1	7.504
81	7A	no_mask	03	05	jt	3	6	1	6.335
81	7A	dispose	03	06	jt	3	7	1	7.813
81	7A	fabric1	03	07	jt	3	6	2	10.444
81	7A	fabric2	03	08	jt	3	7	1	32.095
81	7A	n95mask	03	09	jt	3	5	0	9.956
81	7A	no_mask	03	10	ct	3	5	0	7.341
81	7A	dispose	19	01	ct	13	5	5	6.021
81	7A	fabric1	19	02	ct	13	5	5	5.84
81	7A	fabric2	19	03	ct	13	5	5	8.301
81	7A	n95mask	19	04	ct	13	7	7	9.012
81	7A	no_mask	19	05	jt	13	5	5	9.101
81	7A	dispose	19	06	jt	13	4	4	5.442
81	7A	fabric1	19	07	jt	13	5	5	6.095
81	7A	fabric2	19	08	jt	13	5	5	6.689
81	7A	n95mask	19	09	jt	13	5	5	5.699
81	7A	no_mask	19	10	ct	13	6	6	8.465
81	7A	NA	NA	NA	NA	NA	5	5	8.437
81	7A	NA	NA	NA	NA	NA	6	6	6.701
82	14B	fabric2	03	01	jt	13	5	5	19.162
82	14B	n95mask	03	02	jt	13	5	2	10.858
82	14B	no_mask	03	03	ct	13	6	6	6.511
82	14B	dispose	03	04	ct	13	5	5	4.795
82	14B	fabric1	03	05	ct	13	6	6	7.218
82	14B	fabric2	03	06	ct	13	7	7	9.216
82	14B	n95mask	03	07	ct	13	6	6	6.242
82	14B	no_mask	03	08	jt	13	7	7	5.5
82	14B	dispose	03	09	jt	13	5	5	5.906
82	14B	fabric1	03	10	jt	13	5	5	5.669
82	14B	fabric2	19	01	jt	3	5	1	5.204
82	14B	n95mask	19	02	jt	3	5	1	5.859
82	14B	no_mask	19	03	ct	3	5	0	7.836
82	14B	dispose	19	04	ct	3	7	6	6.92
82	14B	fabric1	19	05	ct	3	5	1	8.299
82	14B	fabric2	19	06	ct	3	4	3	14.813
82	14B	n95mask	19	07	ct	3	5	2	6.457
82	14B	no_mask	19	08	jt	3	5	5	6.56
82	14B	dispose	19	09	jt	3	5	2	5.172
82	14B	fabric1	19	10	jt	3	6	3	6.221
82	14B	NA	NA	NA	NA	NA	5	5	7.988
82	14B	NA	NA	NA	NA	NA	6	6	5.175
83	9A	fabric2	03	01	ct	3	5	2	12.969
83	9A	n95mask	03	02	ct	3	5	0	13.84
83	9A	no_mask	03	03	jt	3	6	1	9.208
83	9A	dispose	03	04	jt	3	5	1	6.14
83	9A	fabric1	03	05	jt	3	6	0	7.579
83	9A	fabric2	03	06	jt	3	7	0	14.981
83	9A	n95mask	03	07	jt	3	6	1	10.269
83	9A	no_mask	03	08	ct	3	7	2	12.582
83	9A	dispose	03	09	ct	3	5	1	14.279
83	9A	fabric1	03	10	ct	3	5	0	10.21
83	9A	fabric2	19	01	ct	13	5	4	9.971
83	9A	n95mask	19	02	ct	13	5	5	7.374
83	9A	no_mask	19	03	jt	13	5	2	9.549
83	9A	dispose	19	04	jt	13	7	5	11.728
83	9A	fabric1	19	05	jt	13	5	3	11.22
83	9A	fabric2	19	06	jt	13	4	3	6.438
83	9A	n95mask	19	07	jt	13	5	4	8.284
83	9A	no_mask	19	08	ct	13	5	5	9.483
83	9A	dispose	19	09	ct	13	5	2	8.601
83	9A	fabric1	19	10	ct	13	6	4	12.389
83	9A	NA	NA	NA	NA	NA	5	4	21.987
83	9A	NA	NA	NA	NA	NA	6	5	11.848
84	10A	n95mask	03	01	ct	3	5	0	13.296
84	10A	no_mask	03	02	jt	3	5	0	110.065
84	10A	dispose	03	03	jt	3	6	0	26.379
84	10A	fabric1	03	04	jt	3	5	0	12.188
84	10A	fabric2	03	05	jt	3	6	0	3282.661
84	10A	n95mask	03	06	jt	3	7	0	17.362
84	10A	no_mask	03	07	ct	3	6	0	16.163
84	10A	dispose	03	08	ct	3	7	2	48.616
84	10A	fabric1	03	09	ct	3	5	1	26.75
84	10A	fabric2	03	10	ct	3	5	2	14.522
84	10A	n95mask	19	01	ct	13	5	5	13.478
84	10A	no_mask	19	02	jt	13	5	0	18.824
84	10A	dispose	19	03	jt	13	5	2	87.886
84	10A	fabric1	19	04	jt	13	7	1	115.068
84	10A	fabric2	19	05	jt	13	5	0	19.885
84	10A	n95mask	19	06	jt	13	4	4	19.924
84	10A	no_mask	19	07	ct	13	5	0	20.266
84	10A	dispose	19	08	ct	13	5	5	26.529
84	10A	fabric1	19	09	ct	13	5	0	32.455
84	10A	fabric2	19	10	ct	13	6	6	21.734
84	10A	NA	NA	NA	NA	NA	5	3	75.325
84	10A	NA	NA	NA	NA	NA	6	5	31.435
85	12A	dispose	03	01	jt	13	5	5	5.104
85	12A	fabric1	03	02	jt	13	5	5	4.563
85	12A	fabric2	03	03	jt	13	6	6	5.942
85	12A	n95mask	03	04	jt	13	5	5	4.426
85	12A	no_mask	03	05	ct	13	6	6	5.166
85	12A	dispose	03	06	ct	13	7	7	4.594
85	12A	fabric1	03	07	ct	13	6	6	5.811
85	12A	fabric2	03	08	ct	13	7	7	28.256
85	12A	n95mask	03	09	ct	13	5	5	4.561
85	12A	no_mask	03	10	jt	13	5	5	5.575
85	12A	dispose	19	01	jt	3	5	1	6.572
85	12A	fabric1	19	02	jt	3	5	2	5.115
85	12A	fabric2	19	03	jt	3	5	0	7.143
85	12A	n95mask	19	04	jt	3	7	0	50.253
85	12A	no_mask	19	05	ct	3	5	1	6.605
85	12A	dispose	19	06	ct	3	4	1	9.385
85	12A	fabric1	19	07	ct	3	5	0	6.484
85	12A	fabric2	19	08	ct	3	5	0	8.477
85	12A	n95mask	19	09	ct	3	5	1	6.176
85	12A	no_mask	19	10	jt	3	6	1	8.664
85	12A	NA	NA	NA	NA	NA	5	5	6.098
85	12A	NA	NA	NA	NA	NA	6	6	4.178
86	15A	n95mask	03	01	jt	13	5	5	12.839
86	15A	no_mask	03	02	ct	13	5	5	13.878
86	15A	dispose	03	03	ct	13	6	6	13.149
86	15A	fabric1	03	04	ct	13	5	5	14.167
86	15A	fabric2	03	05	ct	13	6	6	12.889
86	15A	n95mask	03	06	ct	13	7	6	35.993
86	15A	no_mask	03	07	jt	13	6	6	19.104
86	15A	dispose	03	08	jt	13	7	7	13.972
86	15A	fabric1	03	09	jt	13	5	5	14.729
86	15A	fabric2	03	10	jt	13	5	5	14.583
86	15A	n95mask	19	01	jt	3	5	0	16.738
86	15A	no_mask	19	02	ct	3	5	0	18.919
86	15A	dispose	19	03	ct	3	5	0	23.196
86	15A	fabric1	19	04	ct	3	7	1	14.454
86	15A	fabric2	19	05	ct	3	5	0	10.749
86	15A	n95mask	19	06	ct	3	4	0	16.177
86	15A	no_mask	19	07	jt	3	5	0	29.271
86	15A	dispose	19	08	jt	3	5	0	14.589
86	15A	fabric1	19	09	jt	3	5	1	53.44
86	15A	fabric2	19	10	jt	3	6	0	16.586
86	15A	NA	NA	NA	NA	NA	5	5	10.553
86	15A	NA	NA	NA	NA	NA	6	6	9.091
87	16A	no_mask	03	01	ct	13	5	5	8.794
87	16A	dispose	03	02	ct	13	5	5	9.262
87	16A	fabric1	03	03	ct	13	6	6	10.564
87	16A	fabric2	03	04	ct	13	5	5	8.64
87	16A	n95mask	03	05	ct	13	6	6	10.065
87	16A	no_mask	03	06	jt	13	7	7	9.793
87	16A	dispose	03	07	jt	13	6	6	8.407
87	16A	fabric1	03	08	jt	13	7	7	7.558
87	16A	fabric2	03	09	jt	13	5	5	10.45
87	16A	n95mask	03	10	jt	13	5	5	8.433
87	16A	no_mask	19	01	ct	3	5	0	20.606
87	16A	dispose	19	02	ct	3	5	1	19.979
87	16A	fabric1	19	03	ct	3	5	0	12.398
87	16A	fabric2	19	04	ct	3	7	3	17.456
87	16A	n95mask	19	05	ct	3	5	0	19.612
87	16A	no_mask	19	06	jt	3	4	2	15.846
87	16A	dispose	19	07	jt	3	5	0	17.15
87	16A	fabric1	19	08	jt	3	5	0	15.448
87	16A	fabric2	19	09	jt	3	5	1	18.388
87	16A	n95mask	19	10	jt	3	6	1	29.985
87	16A	NA	NA	NA	NA	NA	5	3	11.599
87	16A	NA	NA	NA	NA	NA	6	6	8.23
88	17A	dispose	03	01	ct	13	5	5	7.783
88	17A	fabric1	03	02	ct	13	5	5	9.566
88	17A	fabric2	03	03	ct	13	6	6	7.14
88	17A	n95mask	03	04	ct	13	5	5	7.647
88	17A	no_mask	03	05	jt	13	6	6	15.545
88	17A	dispose	03	06	jt	13	7	7	8.992
88	17A	fabric1	03	07	jt	13	6	6	9.226
88	17A	fabric2	03	08	jt	13	7	7	7.355
88	17A	n95mask	03	09	jt	13	5	5	6.358
88	17A	no_mask	03	10	ct	13	5	4	8.145
88	17A	dispose	19	01	ct	3	5	0	6.218
88	17A	fabric1	19	02	ct	3	5	0	5.906
88	17A	fabric2	19	03	ct	3	5	0	7.919
88	17A	n95mask	19	04	ct	3	7	0	10.315
88	17A	no_mask	19	05	jt	3	5	0	8.483
88	17A	dispose	19	06	jt	3	4	0	6.703
88	17A	fabric1	19	07	jt	3	5	0	7.548
88	17A	fabric2	19	08	jt	3	5	0	8.782
88	17A	n95mask	19	09	jt	3	5	0	6.442
88	17A	no_mask	19	10	ct	3	6	0	4.552
88	17A	NA	NA	NA	NA	NA	5	5	12.031
88	17A	NA	NA	NA	NA	NA	6	6	8.947
89	19A	fabric2	03	01	ct	13	5	5	19.301
89	19A	n95mask	03	02	ct	13	5	4	20.457
89	19A	no_mask	03	03	jt	13	6	5	23.306
89	19A	dispose	03	04	jt	13	5	5	25.998
89	19A	fabric1	03	05	jt	13	6	5	36.651
89	19A	fabric2	03	06	jt	13	7	7	15.308
89	19A	n95mask	03	07	jt	13	6	6	359.928
89	19A	no_mask	03	08	ct	13	7	7	13.553
89	19A	dispose	03	09	ct	13	5	5	13.799
89	19A	fabric1	03	10	ct	13	5	5	13.12
89	19A	fabric2	19	01	ct	3	5	1	10.413
89	19A	n95mask	19	02	ct	3	5	1	743.481
89	19A	no_mask	19	03	jt	3	5	0	13.132
89	19A	dispose	19	04	jt	3	7	1	13.382
89	19A	fabric1	19	05	jt	3	5	0	12.172
89	19A	fabric2	19	06	jt	3	4	0	10.782
89	19A	n95mask	19	07	jt	3	5	1	13.347
89	19A	no_mask	19	08	ct	3	5	0	16.878
89	19A	dispose	19	09	ct	3	5	1	13.143
89	19A	fabric1	19	10	ct	3	6	1	10.31
89	19A	NA	NA	NA	NA	NA	5	5	14.879
89	19A	NA	NA	NA	NA	NA	6	6	19.263
90	20A	n95mask	03	01	ct	13	5	5	5.562
90	20A	no_mask	03	02	jt	13	5	5	12.765
90	20A	dispose	03	03	jt	13	6	6	8.08
90	20A	fabric1	03	04	jt	13	5	5	11.902
90	20A	fabric2	03	05	jt	13	6	6	8.475
90	20A	n95mask	03	06	jt	13	7	7	7.511
90	20A	no_mask	03	07	ct	13	6	6	6.919
90	20A	dispose	03	08	ct	13	7	7	6.393
90	20A	fabric1	03	09	ct	13	5	5	8.447
90	20A	fabric2	03	10	ct	13	5	5	7.015
90	20A	n95mask	19	01	ct	3	5	1	9.151
90	20A	no_mask	19	02	jt	3	5	0	4.477
90	20A	dispose	19	03	jt	3	5	0	8.499
90	20A	fabric1	19	04	jt	3	7	0	8.718
90	20A	fabric2	19	05	jt	3	5	0	9.346
90	20A	n95mask	19	06	jt	3	4	0	7.689
90	20A	no_mask	19	07	ct	3	5	5	9.657
90	20A	dispose	19	08	ct	3	5	3	15.166
90	20A	fabric1	19	09	ct	3	5	0	5.792
90	20A	fabric2	19	10	ct	3	6	6	10.524
90	20A	NA	NA	NA	NA	NA	5	5	7.167
90	20A	NA	NA	NA	NA	NA	6	6	6.633
91	1B	no_mask	03	01	jt	3	5	4	5.395
91	1B	dispose	03	02	jt	3	5	1	10.709
91	1B	fabric1	03	03	jt	3	6	6	7.243
91	1B	fabric2	03	04	jt	3	5	4	4.593
91	1B	n95mask	03	05	jt	3	6	2	20.214
91	1B	no_mask	03	06	ct	3	7	6	11.048
91	1B	dispose	03	07	ct	3	6	2	16.368
91	1B	fabric1	03	08	ct	3	7	0	6.763
91	1B	fabric2	03	09	ct	3	5	5	10.598
91	1B	n95mask	03	10	ct	3	5	1	12.019
91	1B	no_mask	19	01	jt	13	5	5	6.067
91	1B	dispose	19	02	jt	13	5	5	5.507
91	1B	fabric1	19	03	jt	13	5	2	11.751
91	1B	fabric2	19	04	jt	13	7	7	6.087
91	1B	n95mask	19	05	jt	13	5	5	6.793
91	1B	no_mask	19	06	ct	13	4	4	5.551
91	1B	dispose	19	07	ct	13	5	5	5.831
91	1B	fabric1	19	08	ct	13	5	0	35.774
91	1B	fabric2	19	09	ct	13	5	5	6.468
[truncated: 1,983 more rows]
