# Supplementary material for: Effects of face masks on speech recognition in multi-talker babble noise
Source: PLoS One. 2021 Feb 24;16(2):e0246842. doi: 10.1371/journal.pone.0246842 (PMC7904190; doi:10.1371/journal.pone.0246842)
Supplement: S4 File — (ZIP) [file pone.0246842.s004.zip]

Archive with 220 entries (220 files):
- List1_dispose_03_02_jt_SNR3.wav
- __MACOSX/._List1_dispose_03_02_jt_SNR3.wav
- List1_dispose_03_07_ct_SNR3.wav
- __MACOSX/._List1_dispose_03_07_ct_SNR3.wav
- List1_dispose_19_02_jt_SNR13.wav
- __MACOSX/._List1_dispose_19_02_jt_SNR13.wav
- List1_dispose_19_07_ct_SNR13.wav
- __MACOSX/._List1_dispose_19_07_ct_SNR13.wav
- List1_fabric1_03_03_jt_SNR3.wav
- __MACOSX/._List1_fabric1_03_03_jt_SNR3.wav
- List1_fabric1_03_08_ct_SNR3.wav
- __MACOSX/._List1_fabric1_03_08_ct_SNR3.wav
- List1_fabric1_19_03_jt_SNR13.wav
- __MACOSX/._List1_fabric1_19_03_jt_SNR13.wav
- List1_fabric1_19_08_ct_SNR13.wav
- __MACOSX/._List1_fabric1_19_08_ct_SNR13.wav
- List1_fabric2_03_04_jt_SNR3.wav
- __MACOSX/._List1_fabric2_03_04_jt_SNR3.wav
- List1_fabric2_03_09_ct_SNR3.wav
- __MACOSX/._List1_fabric2_03_09_ct_SNR3.wav
- List1_fabric2_19_04_jt_SNR13.wav
- __MACOSX/._List1_fabric2_19_04_jt_SNR13.wav
- List1_fabric2_19_09_ct_SNR13.wav
- __MACOSX/._List1_fabric2_19_09_ct_SNR13.wav
- List1_n95mask_03_05_jt_SNR3.wav
- __MACOSX/._List1_n95mask_03_05_jt_SNR3.wav
- List1_n95mask_03_10_ct_SNR3.wav
- __MACOSX/._List1_n95mask_03_10_ct_SNR3.wav
- List1_n95mask_19_05_jt_SNR13.wav
- __MACOSX/._List1_n95mask_19_05_jt_SNR13.wav
- List1_n95mask_19_10_ct_SNR13.wav
- __MACOSX/._List1_n95mask_19_10_ct_SNR13.wav
- List1_no_mask_03_01_jt_SNR3.wav
- __MACOSX/._List1_no_mask_03_01_jt_SNR3.wav
- List1_no_mask_03_06_ct_SNR3.wav
- __MACOSX/._List1_no_mask_03_06_ct_SNR3.wav
- List1_no_mask_19_01_jt_SNR13.wav
- __MACOSX/._List1_no_mask_19_01_jt_SNR13.wav
- List1_no_mask_19_06_ct_SNR13.wav
- __MACOSX/._List1_no_mask_19_06_ct_SNR13.wav
- List2_dispose_03_01_jt_SNR3.wav
- List2_dispose_03_06_ct_SNR3.wav
- List2_dispose_19_01_jt_SNR13.wav
- List2_dispose_19_06_ct_SNR13.wav
- List2_fabric1_03_02_jt_SNR3.wav
- List2_fabric1_03_07_ct_SNR3.wav
- List2_fabric1_19_02_jt_SNR13.wav
- List2_fabric1_19_07_ct_SNR13.wav
- List2_fabric2_03_03_jt_SNR3.wav
- List2_fabric2_03_08_ct_SNR3.wav
- List2_fabric2_19_03_jt_SNR13.wav
- List2_fabric2_19_08_ct_SNR13.wav
- List2_n95mask_03_04_jt_SNR3.wav
- List2_n95mask_03_09_ct_SNR3.wav
- List2_n95mask_19_04_jt_SNR13.wav
- List2_n95mask_19_09_ct_SNR13.wav
- List2_no_mask_03_05_ct_SNR3.wav
- List2_no_mask_03_10_jt_SNR3.wav
- List2_no_mask_19_05_ct_SNR13.wav
- List2_no_mask_19_10_jt_SNR13.wav
- List3_dispose_03_05_ct_SNR3.wav
- List3_dispose_03_10_jt_SNR3.wav
- List3_dispose_19_05_ct_SNR13.wav
- List3_dispose_19_10_jt_SNR13.wav
- List3_fabric1_03_01_jt_SNR3.wav
- List3_fabric1_03_06_ct_SNR3.wav
- List3_fabric1_19_01_jt_SNR13.wav
- List3_fabric1_19_06_ct_SNR13.wav
- List3_fabric2_03_02_jt_SNR3.wav
- List3_fabric2_03_07_ct_SNR3.wav
- List3_fabric2_19_02_jt_SNR13.wav
- List3_fabric2_19_07_ct_SNR13.wav
- List3_n95mask_03_03_jt_SNR3.wav
- List3_n95mask_03_08_ct_SNR3.wav
- List3_n95mask_19_03_jt_SNR13.wav
- List3_n95mask_19_08_ct_SNR13.wav
- List3_no_mask_03_04_ct_SNR3.wav
- List3_no_mask_03_09_jt_SNR3.wav
- List3_no_mask_19_04_ct_SNR13.wav
- List3_no_mask_19_09_jt_SNR13.wav
- List4_dispose_03_04_ct_SNR3.wav
- List4_dispose_03_09_jt_SNR3.wav
- List4_dispose_19_04_ct_SNR13.wav
- List4_dispose_19_09_jt_SNR13.wav
- List4_fabric1_03_05_ct_SNR3.wav
- List4_fabric1_03_10_jt_SNR3.wav
- List4_fabric1_19_05_ct_SNR13.wav
- List4_fabric1_19_10_jt_SNR13.wav
- List4_fabric2_03_01_jt_SNR3.wav
- List4_fabric2_03_06_ct_SNR3.wav
- List4_fabric2_19_01_jt_SNR13.wav
- List4_fabric2_19_06_ct_SNR13.wav
- List4_n95mask_03_02_jt_SNR3.wav
- List4_n95mask_03_07_ct_SNR3.wav
- List4_n95mask_19_02_jt_SNR13.wav
- List4_n95mask_19_07_ct_SNR13.wav
- List4_no_mask_03_03_ct_SNR3.wav
- List4_no_mask_03_08_jt_SNR3.wav
- List4_no_mask_19_03_ct_SNR13.wav
- List4_no_mask_19_08_jt_SNR13.wav
- List5_dispose_03_03_ct_SNR3.wav
- List5_dispose_03_08_jt_SNR3.wav
- List5_dispose_19_03_ct_SNR13.wav
- List5_dispose_19_08_jt_SNR13.wav
- List5_fabric1_03_04_ct_SNR3.wav
- List5_fabric1_03_09_jt_SNR3.wav
- List5_fabric1_19_04_ct_SNR13.wav
- List5_fabric1_19_09_jt_SNR13.wav
- List5_fabric2_03_05_ct_SNR3.wav
- List5_fabric2_03_10_jt_SNR3.wav
- List5_fabric2_19_05_ct_SNR13.wav
- List5_fabric2_19_10_jt_SNR13.wav
- List5_n95mask_03_01_jt_SNR3.wav
- List5_n95mask_03_06_ct_SNR3.wav
- List5_n95mask_19_01_jt_SNR13.wav
- List5_n95mask_19_06_ct_SNR13.wav
- List5_no_mask_03_02_ct_SNR3.wav
- List5_no_mask_03_07_jt_SNR3.wav
- List5_no_mask_19_02_ct_SNR13.wav
- List5_no_mask_19_07_jt_SNR13.wav
- List6_dispose_03_02_ct_SNR3.wav
- List6_dispose_03_07_jt_SNR3.wav
- List6_dispose_19_02_ct_SNR13.wav
- List6_dispose_19_07_jt_SNR13.wav
- List6_fabric1_03_03_ct_SNR3.wav
- List6_fabric1_03_08_jt_SNR3.wav
- List6_fabric1_19_03_ct_SNR13.wav
- List6_fabric1_19_08_jt_SNR13.wav
- List6_fabric2_03_04_ct_SNR3.wav
- List6_fabric2_03_09_jt_SNR3.wav
- List6_fabric2_19_04_ct_SNR13.wav
- List6_fabric2_19_09_jt_SNR13.wav
- List6_n95mask_03_05_ct_SNR3.wav
- List6_n95mask_03_10_jt_SNR3.wav
- List6_n95mask_19_05_ct_SNR13.wav
- List6_n95mask_19_10_jt_SNR13.wav
- List6_no_mask_03_01_ct_SNR3.wav
- List6_no_mask_03_06_jt_SNR3.wav
- List6_no_mask_19_01_ct_SNR13.wav
- List6_no_mask_19_06_jt_SNR13.wav
- List7_dispose_03_01_ct_SNR3.wav
- List7_dispose_03_06_jt_SNR3.wav
- List7_dispose_19_01_ct_SNR13.wav
- List7_dispose_19_06_jt_SNR13.wav
- List7_fabric1_03_02_ct_SNR3.wav
- List7_fabric1_03_07_jt_SNR3.wav
- List7_fabric1_19_02_ct_SNR13.wav
- List7_fabric1_19_07_jt_SNR13.wav
- List7_fabric2_03_03_ct_SNR3.wav
- List7_fabric2_03_08_jt_SNR3.wav
- List7_fabric2_19_03_ct_SNR13.wav
- List7_fabric2_19_08_jt_SNR13.wav
- List7_n95mask_03_04_ct_SNR3.wav
- List7_n95mask_03_09_jt_SNR3.wav
- List7_n95mask_19_04_ct_SNR13.wav
- List7_n95mask_19_09_jt_SNR13.wav
- List7_no_mask_03_05_jt_SNR3.wav
- List7_no_mask_03_10_ct_SNR3.wav
- List7_no_mask_19_05_jt_SNR13.wav
- List7_no_mask_19_10_ct_SNR13.wav
- List8_dispose_03_05_jt_SNR3.wav
- List8_dispose_03_10_ct_SNR3.wav
- List8_dispose_19_05_jt_SNR13.wav
- List8_dispose_19_10_ct_SNR13.wav
- List8_fabric1_03_01_ct_SNR3.wav
- List8_fabric1_03_06_jt_SNR3.wav
- List8_fabric1_19_01_ct_SNR13.wav
- List8_fabric1_19_06_jt_SNR13.wav
- List8_fabric2_03_02_ct_SNR3.wav
- List8_fabric2_03_07_jt_SNR3.wav
- List8_fabric2_19_02_ct_SNR13.wav
- List8_fabric2_19_07_jt_SNR13.wav
- List8_n95mask_03_03_ct_SNR3.wav
- List8_n95mask_03_08_jt_SNR3.wav
- List8_n95mask_19_03_ct_SNR13.wav
- List8_n95mask_19_08_jt_SNR13.wav
- List8_no_mask_03_04_jt_SNR3.wav
- List8_no_mask_03_09_ct_SNR3.wav
- List8_no_mask_19_04_jt_SNR13.wav
- List8_no_mask_19_09_ct_SNR13.wav
- List9_dispose_03_04_jt_SNR3.wav
- List9_dispose_03_09_ct_SNR3.wav
- List9_dispose_19_04_jt_SNR13.wav
- List9_dispose_19_09_ct_SNR13.wav
- List9_fabric1_03_05_jt_SNR3.wav
- List9_fabric1_03_10_ct_SNR3.wav
- List9_fabric1_19_05_jt_SNR13.wav
- List9_fabric1_19_10_ct_SNR13.wav
- List9_fabric2_03_01_ct_SNR3.wav
- List9_fabric2_03_06_jt_SNR3.wav
- List9_fabric2_19_01_ct_SNR13.wav
- List9_fabric2_19_06_jt_SNR13.wav
- List9_n95mask_03_02_ct_SNR3.wav
- List9_n95mask_03_07_jt_SNR3.wav
- List9_n95mask_19_02_ct_SNR13.wav
- List9_n95mask_19_07_jt_SNR13.wav
- List9_no_mask_03_03_jt_SNR3.wav
- List9_no_mask_03_08_ct_SNR3.wav
- List9_no_mask_19_03_jt_SNR13.wav
- List9_no_mask_19_08_ct_SNR13.wav
- List10_dispose_03_03_jt_SNR3.wav
- List10_dispose_03_08_ct_SNR3.wav
- List10_dispose_19_03_jt_SNR13.wav
- List10_dispose_19_08_ct_SNR13.wav
- List10_fabric1_03_04_jt_SNR3.wav
- List10_fabric1_03_09_ct_SNR3.wav
- List10_fabric1_19_04_jt_SNR13.wav
- List10_fabric1_19_09_ct_SNR13.wav
- List10_fabric2_03_05_jt_SNR3.wav
- List10_fabric2_03_10_ct_SNR3.wav
- List10_fabric2_19_05_jt_SNR13.wav
- List10_fabric2_19_10_ct_SNR13.wav
- List10_n95mask_03_01_ct_SNR3.wav
- List10_n95mask_03_06_jt_SNR3.wav
- List10_n95mask_19_01_ct_SNR13.wav
- List10_n95mask_19_06_jt_SNR13.wav
- List10_no_mask_03_02_jt_SNR3.wav
- List10_no_mask_03_07_ct_SNR3.wav
- List10_no_mask_19_02_jt_SNR13.wav
- List10_no_mask_19_07_ct_SNR13.wav
