# Supplementary material for: Effects of face masks on speech recognition in multi-talker babble noise
Source: PLoS One. 2021 Feb 24;16(2):e0246842. doi: 10.1371/journal.pone.0246842 (PMC7904190; doi:10.1371/journal.pone.0246842)
Supplement: S5 File — (ZIP) [file pone.0246842.s005.zip]

Archive with 209 entries (209 files):
- List11_dispose_03_02_jt_SNR13.wav
- List11_dispose_03_07_ct_SNR13.wav
- List11_dispose_19_02_jt_SNR3.wav
- List11_dispose_19_07_ct_SNR3.wav
- List11_fabric1_03_03_jt_SNR13.wav
- List11_fabric1_03_08_ct_SNR13.wav
- List11_fabric1_19_03_jt_SNR3.wav
- List11_fabric1_19_08_ct_SNR3.wav
- List11_fabric2_03_04_jt_SNR13.wav
- List11_fabric2_03_09_ct_SNR13.wav
- List11_fabric2_19_04_jt_SNR3.wav
- List11_fabric2_19_09_ct_SNR3.wav
- List11_n95mask_03_05_jt_SNR13.wav
- List11_n95mask_03_10_ct_SNR13.wav
- List11_n95mask_19_05_jt_SNR3.wav
- List11_n95mask_19_10_ct_SNR3.wav
- List11_no_mask_03_01_jt_SNR13.wav
- List11_no_mask_03_06_ct_SNR13.wav
- List11_no_mask_19_01_jt_SNR3.wav
- List11_no_mask_19_06_ct_SNR3.wav
- List12_dispose_03_01_jt_SNR13.wav
- List12_dispose_03_06_ct_SNR13.wav
- List12_dispose_19_01_jt_SNR3.wav
- List12_dispose_19_06_ct_SNR3.wav
- List12_fabric1_03_02_jt_SNR13.wav
- List12_fabric1_03_07_ct_SNR13.wav
- List12_fabric1_19_02_jt_SNR3.wav
- List12_fabric1_19_07_ct_SNR3.wav
- List12_fabric2_03_03_jt_SNR13.wav
- List12_fabric2_03_08_ct_SNR13.wav
- List12_fabric2_19_03_jt_SNR3.wav
- List12_fabric2_19_08_ct_SNR3.wav
- List12_n95mask_03_04_jt_SNR13.wav
- List12_n95mask_03_09_ct_SNR13.wav
- List12_n95mask_19_04_jt_SNR3.wav
- List12_n95mask_19_09_ct_SNR3.wav
- List12_no_mask_03_05_ct_SNR13.wav
- List12_no_mask_03_10_jt_SNR13.wav
- List12_no_mask_19_05_ct_SNR3.wav
- List12_no_mask_19_10_jt_SNR3.wav
- List13_dispose_03_05_ct_SNR13.wav
- List13_dispose_03_10_jt_SNR13.wav
- List13_dispose_19_05_ct_SNR3.wav
- List13_dispose_19_10_jt_SNR3.wav
- List13_fabric1_03_01_jt_SNR13.wav
- List13_fabric1_03_06_ct_SNR13.wav
- List13_fabric1_19_01_jt_SNR3.wav
- List13_fabric1_19_06_ct_SNR3.wav
- List13_fabric2_03_02_jt_SNR13.wav
- List13_fabric2_03_07_ct_SNR13.wav
- List13_fabric2_19_02_jt_SNR3.wav
- List13_fabric2_19_07_ct_SNR3.wav
- List13_n95mask_03_03_jt_SNR13.wav
- List13_n95mask_03_08_ct_SNR13.wav
- List13_n95mask_19_03_jt_SNR3.wav
- List13_n95mask_19_08_ct_SNR3.wav
- List13_no_mask_03_04_ct_SNR13.wav
- List13_no_mask_03_09_jt_SNR13.wav
- List13_no_mask_19_04_ct_SNR3.wav
- List13_no_mask_19_09_jt_SNR3.wav
- List14_dispose_03_04_ct_SNR13.wav
- List14_dispose_03_09_jt_SNR13.wav
- List14_dispose_19_04_ct_SNR3.wav
- List14_dispose_19_09_jt_SNR3.wav
- List14_fabric1_03_05_ct_SNR13.wav
- List14_fabric1_03_10_jt_SNR13.wav
- List14_fabric1_19_05_ct_SNR3.wav
- List14_fabric1_19_10_jt_SNR3.wav
- List14_fabric2_03_01_jt_SNR13.wav
- List14_fabric2_03_06_ct_SNR13.wav
- List14_fabric2_19_01_jt_SNR3.wav
- List14_fabric2_19_06_ct_SNR3.wav
- List14_n95mask_03_02_jt_SNR13.wav
- List14_n95mask_03_07_ct_SNR13.wav
- List14_n95mask_19_02_jt_SNR3.wav
- List14_n95mask_19_07_ct_SNR3.wav
- List14_no_mask_03_03_ct_SNR13.wav
- List14_no_mask_03_08_jt_SNR13.wav
- List14_no_mask_19_03_ct_SNR3.wav
- List14_no_mask_19_08_jt_SNR3.wav
- List15_dispose_03_03_ct_SNR13.wav
- List15_dispose_03_08_jt_SNR13.wav
- List15_dispose_19_03_ct_SNR3.wav
- List15_dispose_19_08_jt_SNR3.wav
- List15_fabric1_03_04_ct_SNR13.wav
- __MACOSX/._List15_fabric1_03_04_ct_SNR13.wav
- List15_fabric1_03_09_jt_SNR13.wav
- __MACOSX/._List15_fabric1_03_09_jt_SNR13.wav
- List15_fabric1_19_04_ct_SNR3.wav
- List15_fabric1_19_09_jt_SNR3.wav
- __MACOSX/._List15_fabric1_19_09_jt_SNR3.wav
- List15_fabric2_03_05_ct_SNR13.wav
- __MACOSX/._List15_fabric2_03_05_ct_SNR13.wav
- List15_fabric2_03_10_jt_SNR13.wav
- List15_fabric2_19_05_ct_SNR3.wav
- List15_fabric2_19_10_jt_SNR3.wav
- List15_n95mask_03_01_jt_SNR13.wav
- List15_n95mask_03_06_ct_SNR13.wav
- List15_n95mask_19_01_jt_SNR3.wav
- List15_n95mask_19_06_ct_SNR3.wav
- List15_no_mask_03_02_ct_SNR13.wav
- List15_no_mask_03_07_jt_SNR13.wav
- List15_no_mask_19_02_ct_SNR3.wav
- List15_no_mask_19_07_jt_SNR3.wav
- List16_dispose_03_02_ct_SNR13.wav
- List16_dispose_03_07_jt_SNR13.wav
- List16_dispose_19_02_ct_SNR3.wav
- List16_dispose_19_07_jt_SNR3.wav
- List16_fabric1_03_03_ct_SNR13.wav
- List16_fabric1_03_08_jt_SNR13.wav
- List16_fabric1_19_03_ct_SNR3.wav
- List16_fabric1_19_08_jt_SNR3.wav
- List16_fabric2_03_04_ct_SNR13.wav
- List16_fabric2_03_09_jt_SNR13.wav
- List16_fabric2_19_04_ct_SNR3.wav
- List16_fabric2_19_09_jt_SNR3.wav
- List16_n95mask_03_05_ct_SNR13.wav
- List16_n95mask_03_10_jt_SNR13.wav
- List16_n95mask_19_05_ct_SNR3.wav
- List16_n95mask_19_10_jt_SNR3.wav
- __MACOSX/._List16_n95mask_19_10_jt_SNR3.wav
- List16_no_mask_03_01_ct_SNR13.wav
- List16_no_mask_03_06_jt_SNR13.wav
- List16_no_mask_19_01_ct_SNR3.wav
- List16_no_mask_19_06_jt_SNR3.wav
- List17_dispose_03_01_ct_SNR13.wav
- List17_dispose_03_06_jt_SNR13.wav
- List17_dispose_19_01_ct_SNR3.wav
- List17_dispose_19_06_jt_SNR3.wav
- List17_fabric1_03_02_ct_SNR13.wav
- List17_fabric1_03_07_jt_SNR13.wav
- List17_fabric1_19_02_ct_SNR3.wav
- List17_fabric1_19_07_jt_SNR3.wav
- List17_fabric2_03_03_ct_SNR13.wav
- List17_fabric2_03_08_jt_SNR13.wav
- List17_fabric2_19_03_ct_SNR3.wav
- List17_fabric2_19_08_jt_SNR3.wav
- List17_n95mask_03_04_ct_SNR13.wav
- List17_n95mask_03_09_jt_SNR13.wav
- List17_n95mask_19_04_ct_SNR3.wav
- List17_n95mask_19_09_jt_SNR3.wav
- List17_no_mask_03_05_jt_SNR13.wav
- List17_no_mask_03_10_ct_SNR13.wav
- List17_no_mask_19_05_jt_SNR3.wav
- List17_no_mask_19_10_ct_SNR3.wav
- List18_dispose_03_05_jt_SNR13.wav
- List18_dispose_03_10_ct_SNR13.wav
- List18_dispose_19_05_jt_SNR3.wav
- __MACOSX/._List18_dispose_19_05_jt_SNR3.wav
- List18_dispose_19_10_ct_SNR3.wav
- List18_fabric1_03_01_ct_SNR13.wav
- List18_fabric1_03_06_jt_SNR13.wav
- List18_fabric1_19_01_ct_SNR3.wav
- List18_fabric1_19_06_jt_SNR3.wav
- List18_fabric2_03_02_ct_SNR13.wav
- List18_fabric2_03_07_jt_SNR13.wav
- List18_fabric2_19_02_ct_SNR3.wav
- List18_fabric2_19_07_jt_SNR3.wav
- List18_n95mask_03_03_ct_SNR13.wav
- List18_n95mask_03_08_jt_SNR13.wav
- List18_n95mask_19_03_ct_SNR3.wav
- List18_n95mask_19_08_jt_SNR3.wav
- List18_no_mask_03_04_jt_SNR13.wav
- List18_no_mask_03_09_ct_SNR13.wav
- List18_no_mask_19_04_jt_SNR3.wav
- List18_no_mask_19_09_ct_SNR3.wav
- List19_dispose_03_04_jt_SNR13.wav
- List19_dispose_03_09_ct_SNR13.wav
- List19_dispose_19_04_jt_SNR3.wav
- List19_dispose_19_09_ct_SNR3.wav
- List19_fabric1_03_05_jt_SNR13.wav
- List19_fabric1_03_10_ct_SNR13.wav
- List19_fabric1_19_05_jt_SNR3.wav
- List19_fabric1_19_10_ct_SNR3.wav
- List19_fabric2_03_01_ct_SNR13.wav
- List19_fabric2_03_06_jt_SNR13.wav
- List19_fabric2_19_01_ct_SNR3.wav
- List19_fabric2_19_06_jt_SNR3.wav
- List19_n95mask_03_02_ct_SNR13.wav
- List19_n95mask_03_07_jt_SNR13.wav
- __MACOSX/._List19_n95mask_03_07_jt_SNR13.wav
- List19_n95mask_19_02_ct_SNR3.wav
- List19_n95mask_19_07_jt_SNR3.wav
- List19_no_mask_03_03_jt_SNR13.wav
- List19_no_mask_03_08_ct_SNR13.wav
- __MACOSX/._List19_no_mask_03_08_ct_SNR13.wav
- List19_no_mask_19_03_jt_SNR3.wav
- List19_no_mask_19_08_ct_SNR3.wav
- List20_dispose_03_03_jt_SNR13.wav
- List20_dispose_03_08_ct_SNR13.wav
- List20_dispose_19_03_jt_SNR3.wav
- __MACOSX/._List20_dispose_19_03_jt_SNR3.wav
- List20_dispose_19_08_ct_SNR3.wav
- List20_fabric1_03_04_jt_SNR13.wav
- List20_fabric1_03_09_ct_SNR13.wav
- List20_fabric1_19_04_jt_SNR3.wav
- List20_fabric1_19_09_ct_SNR3.wav
- List20_fabric2_03_05_jt_SNR13.wav
- List20_fabric2_03_10_ct_SNR13.wav
- List20_fabric2_19_05_jt_SNR3.wav
- List20_fabric2_19_10_ct_SNR3.wav
- List20_n95mask_03_01_ct_SNR13.wav
- List20_n95mask_03_06_jt_SNR13.wav
- List20_n95mask_19_01_ct_SNR3.wav
- List20_n95mask_19_06_jt_SNR3.wav
- List20_no_mask_03_02_jt_SNR13.wav
- List20_no_mask_03_07_ct_SNR13.wav
- List20_no_mask_19_02_jt_SNR3.wav
- List20_no_mask_19_07_ct_SNR3.wav
